# Supplementary material for: Synchronization between peripheral circadian clock and feeding-fasting cycles in microfluidic device sustains oscillatory pattern of transcriptome
Source: Nat Commun. 2021 Oct 26;12:6185. doi: 10.1038/s41467-021-26294-9 (PMC8548598; doi:10.1038/s41467-021-26294-9)
Supplement: Supplementary file 6 — Source Data [file 41467_2021_26294_MOESM6_ESM.zip]

Archive with 18 entries (17 files):
- Supplementary data/
- __MACOSX/._Supplementary data
- Supplementary data/Table S1.xlsx
- __MACOSX/Supplementary data/._Table S1.xlsx
- Supplementary data/.DS_Store
- __MACOSX/Supplementary data/._.DS_Store
- Supplementary data/LengthROI_fig1g.m
- __MACOSX/Supplementary data/._LengthROI_fig1g.m
- Supplementary data/CAVRO PUMPS.vi
- __MACOSX/Supplementary data/._CAVRO PUMPS.vi
- Supplementary data/WidthROI_fig1g.m
- __MACOSX/Supplementary data/._WidthROI_fig1g.m
- Supplementary data/Source-data.xlsx
- __MACOSX/Supplementary data/._Source-data.xlsx
- Supplementary data/Meta_Clock_read.summary.xlsx
- __MACOSX/Supplementary data/._Meta_Clock_read.summary.xlsx
- Supplementary data/multiqc_report_1.html
- __MACOSX/Supplementary data/._multiqc_report_1.html
