# Supplementary material for: Synchronization between peripheral circadian clock and feeding-fasting cycles in microfluidic device sustains oscillatory pattern of transcriptome
Source: Nat Commun. 2021 Oct 26;12:6185. doi: 10.1038/s41467-021-26294-9 (PMC8548598; doi:10.1038/s41467-021-26294-9)
Supplement: Supplementary file 6 — Source Data [file 41467_2021_26294_MOESM6_ESM.zip › Supplementary data/Table S1.xlsx]

## Sheet: Sheet1
Taqman Probes for Real Time PCR
Name of gene	Source	Identifier
PER2	Thermo Fisher Scientific	HS 00256143_m1
BMAL1	Thermo Fisher Scientific	HS 00154147_m1
GAPDH	Thermo Fisher Scientific	Hs02758991_G1
