# Supplementary material for: Synchronization between peripheral circadian clock and feeding-fasting cycles in microfluidic device sustains oscillatory pattern of transcriptome
Source: Nat Commun. 2021 Oct 26;12:6185. doi: 10.1038/s41467-021-26294-9 (PMC8548598; doi:10.1038/s41467-021-26294-9)
Supplement: Supplementary file 6 — Source Data [file 41467_2021_26294_MOESM6_ESM.zip › Supplementary data/LengthROI_fig1g.m]

clearvars; clc; close all

% A folder containing images pre-processed with ImageJ in .tif is input here.

i1 = 1;
i2 = 330;
numPics = length(i1:i2);

% Length ROIs
ROI_width = 128;
ROI_height = 16;
corner1 = [60,55];
corner2 = [60,180];

n_px = 16;
k1max = ROI_width/n_px;
ROI_ch1 = cell(k1max,1);
ROI_ch2 = cell(k1max,1);

ch1 = zeros(numPics,k1max);
ch2 = zeros(numPics,k1max);
ch1_std = zeros(numPics,k1max);
ch2_std = zeros(numPics,k1max);

for i = 1:numPics
    j = num2str(i1+i-1);
    I = imread(['image_',j,'.tif']);
       
    for k1 = 1:k1max
        corner1k = [corner1(1)+(k1-1)*n_px,corner1(2)];
        corner2k = [corner2(1)+(k1-1)*n_px,corner2(2)];
        ROI_ch1{k1,1} = I(corner1k(2):corner1k(2)+n_px-1,corner1k(1):corner1k(1)+n_px-1);
        ROI_ch2{k1,1} = I(corner2k(2):corner2k(2)+n_px-1,corner2k(1):corner2k(1)+n_px-1);
    end
    ROItot_ch1 = I(corner1(2):corner1(2)+ROI_height-1,corner1(1):corner1(1)+ROI_width-1);
    ROItot_ch2 = I(corner2(2):corner2(2)+ROI_height-1,corner2(1):corner2(1)+ROI_width-1);
    
    % Calculate mean and std intensity in the ROIs
    for k = 1:k1max
        ch1(i,k) = mean(mean(ROI_ch1{k,1}));
        ch2(i,k) = mean(mean(ROI_ch2{k,1}));
        
        ch1_std(i,k) = std(double(ROI_ch1{k,1}(:)));
        ch2_std(i,k) = std(double(ROI_ch1{k,1}(:)));
    end
end

clear i i1 i2 j I k1 k1max n_px corner1 corner2 corner1k corner2k

figure;
colormap('jet')
subplot(1,2,1,'CLim',[0 2e4])
hold on
imagesc(ch1')
xlabel('Time (d)')
ylabel('ROIs')
title('F = 1/24 h^{-1}')
colorbar

subplot(1,2,2,'CLim',[0 2e4])
hold on
imagesc(ch2')
xlabel('Time (d)')
ylabel('ROIs')
title('F = 1 h^{-1}')
colorbar
