# Supplementary material for: Synchronization between peripheral circadian clock and feeding-fasting cycles in microfluidic device sustains oscillatory pattern of transcriptome
Source: Nat Commun. 2021 Oct 26;12:6185. doi: 10.1038/s41467-021-26294-9 (PMC8548598; doi:10.1038/s41467-021-26294-9)
Supplement: Supplementary file 6 — Source Data [file 41467_2021_26294_MOESM6_ESM.zip › Supplementary data/Source-data.xlsx]

## Sheet: Figure 1d
Figure 1d
Time (d)	Per2:LUC_mean	Per2:LUC_sd
0.021	502.81	118.193
0.042	347.29	93.6413
0.063	360.34	107.433
0.083	459.02	136.828
0.104	553.97	161.188
0.125	710.76	172.16
0.146	804.48	175.814
0.167	794.53	166.727
0.188	705.64	147.768
0.208	577.7	122.853
0.229	437.28	98.4796
0.25	298.53	78.8681
0.271	167.01	64.6245
0.292	36.91	58.0779
0.313	-92.51	58.5301
0.333	-215.33	65.9546
0.354	-334.44	80.9403
0.375	-455.56	98.3646
0.396	-571.89	114.912
0.417	-667.84	129.052
0.438	-751.61	140.472
0.458	-822.28	150.095
0.479	-870.86	156.021
0.5	-907.19	159.142
0.521	-931.11	161.999
0.542	-946.58	162.983
0.563	-951.4	160.849
0.583	-943.41	157.771
0.604	-922.53	152.228
0.625	-886.4	143.552
0.646	-836.19	133.049
0.667	-775.69	120.967
0.688	-705.23	108.19
0.708	-625.55	94.375
0.729	-539.46	80.7691
0.75	-443.89	67.626
0.771	-337.81	53.8778
0.792	-223.49	44.684
0.813	-102.46	44.4089
0.833	24.06	51.4024
0.854	153.98	63.6549
0.875	283.07	77.4858
0.896	409.96	93.3381
0.917	533.29	109.012
0.938	646.47	121.559
0.958	747.65	131.941
0.979	835.07	139.946
1	900.16	144.351
1.021	942.11	147.734
1.042	959.78	147.592
1.063	948.86	142.073
1.083	910.8	132.592
1.104	849.36	119.57
1.125	767.45	105.154
1.146	671.21	88.5956
1.167	565.55	73.496
1.188	452.96	58.6571
1.208	338.84	44.9244
1.229	224.43	34.8568
1.25	110.56	29.8418
1.271	-1.71	33.716
1.292	-109.99	42.2856
1.313	-209.8	52.957
1.333	-301.45	63.1075
1.354	-383.36	73.0972
1.375	-455.26	82.0186
1.396	-516.43	89.2535
1.417	-566.47	94.7478
1.438	-605.62	98.4415
1.458	-632.38	100.4
1.479	-647.2	101.02
1.5	-651.28	100.028
1.521	-645.11	97.4223
1.542	-629.75	94.0613
1.563	-605.47	89.6462
1.583	-571.25	84.7497
1.604	-528.86	78.9853
1.625	-479.03	71.2979
1.646	-422.32	62.21
1.667	-360.68	52.9958
1.688	-294.11	44.3774
1.708	-221.92	35.3047
1.729	-146.69	26.4435
1.75	-69.26	18.5833
1.771	11.86	15.9213
1.792	95.75	22.7221
1.813	178.6	33.9942
1.833	258.43	46.7347
1.854	333.66	60.0359
1.875	401.86	72.5318
1.896	460.71	82.7285
1.917	509.52	90.4931
1.938	548.98	97.0735
1.958	575.96	101.659
1.979	588.8	104.519
2	589.31	105.705
2.021	574.99	104.797
2.042	544.63	101.01
2.063	504.43	95.1523
2.083	454.42	87.767
2.104	394.2	77.2327
2.125	329.66	65.5372
2.146	262.14	55.3331
2.167	194.56	43.6845
2.188	126.72	31.4431
2.208	56.44	22.6042
2.229	-13.5	17.5968
2.25	-83.91	20.8721
2.271	-156.56	30.7355
2.292	-228.66	41.8181
2.313	-288	51.5634
2.333	-337.82	60.3757
2.354	-378.94	67.9091
2.375	-404.31	72.651
2.396	-421.28	77.6041
2.417	-429.57	83.2323
2.438	-428.99	87.9321
2.458	-421.24	93.0478
2.479	-405.78	98.5333
2.5	-383.43	103.538
2.521	-355.04	108.222
2.542	-322.83	112.661
2.563	-286.24	115.828
2.583	-245.45	116.049
2.604	-201.89	113.674
2.625	-156.3	108.662
2.646	-108.19	100.261
2.667	-58.36	88.8537
2.688	-8.93	75.8114
2.708	40.49	61.5425
2.729	88.67	47.1056
2.75	134.72	36.6251
2.771	177.64	30.1345
2.792	216.21	34.9966
2.813	250.71	48.2626
2.833	280.55	64.4198
2.854	302.59	81.3399
2.875	317.93	98.585
2.896	328.15	114.482
2.917	329.83	126.983
2.938	326	138.334
2.958	318.34	145.033
2.979	303.44	148.272
3	283.32	149.823
3.021	258.95	148.005
3.042	227.22	143.937
3.063	192.05	134.629
3.083	155.88	122.455
3.104	116.18	107.807
3.125	77.03	89.7024
3.146	38.62	71.7878
3.167	-0.58	53.8133
3.188	-37.88	36.667
3.208	-73.22	25.9281
3.229	-106.9	28.1303
3.25	-137.45	38.7866
3.271	-163.98	53.5223
3.292	-187.4	68.7899
3.313	-206.43	82.4327
3.333	-220.93	96.0792
3.354	-231.68	108.078
3.375	-237.28	115.754
3.396	-238.67	122.081
3.417	-237.23	126.043
3.438	-233.1	127.119
3.458	-225.79	127.394
3.479	-216.1	125.659
3.5	-204.63	122.24
3.521	-190.19	117.609
3.542	-172.94	110.897
3.563	-153.99	102.281
3.583	-133.47	91.7468
3.604	-111.4	79.556
3.625	-88.21	66.095
3.646	-66.12	52.4829
3.667	-44.08	38.2326
3.688	-22.2	25.0376
3.708	-1.99	15.7911
3.729	17.57	18.8449
3.75	36.05	30.8041
3.771	53.07	44.9854
3.792	67.25	57.999
3.813	79.37	69.0215
3.833	89.24	79.8139
3.854	94.96	86.8693
3.875	97.77	91.6067
3.896	98.03	95.4985
3.917	94.32	95.9037
3.938	87.96	93.6484
3.958	78.58	89.3031
3.979	64.77	80.7014
4	51.7	71.4957
>>	S_m
S_m	=
	502.81
	347.29
	360.34
	459.02
	553.97
	710.76
	804.48
	794.53
	705.64
	577.7
	437.28
	298.53
	167.01
	36.91
	-92.51
	-215.33
	-334.44
	-455.56
	-571.89
	-667.84
	-751.61
	-822.28
	-870.86
	-907.19
	-931.11
	-946.58
	-951.4
	-943.41
	-922.53
	-886.4
	-836.19
	-775.69
	-705.23
	-625.55
	-539.46
	-443.89
	-337.81
	-223.49
	-102.46
	24.06
	153.98
	283.07
	409.96
	533.29
	646.47
	747.65
	835.07
	900.16
	942.11
	959.78
	948.86
	910.8
	849.36
	767.45
	671.21
	565.55
	452.96
	338.84
	224.43
	110.56
	-1.71
	-109.99
	-209.8
	-301.45
	-383.36
	-455.26
	-516.43
	-566.47
	-605.62
	-632.38
	-647.2
	-651.28
	-645.11
	-629.75
	-605.47
	-571.25
	-528.86
	-479.03
	-422.32
	-360.68
	-294.11
	-221.92
	-146.69
	-69.26
	11.86
	95.75
	178.6
	258.43
	333.66
	401.86
	460.71
	509.52
	548.98
	575.96
	588.8
	589.31
	574.99
	544.63
	504.43
	454.42
	394.2
	329.66
	262.14
	194.56
	126.72
	56.44
	-13.5
	-83.91
	-156.56
	-228.66
	-288
	-337.82
	-378.94
	-404.31
	-421.28
	-429.57
	-428.99
	-421.24
	-405.78
	-383.43
	-355.04
	-322.83
	-286.24
	-245.45
	-201.89
	-156.3
	-108.19
	-58.36
	-8.93
	40.49
	88.67
	134.72
	177.64
	216.21
	250.71
	280.55
	302.59
	317.93
	328.15
	329.83
	326
	318.34
	303.44
	283.32
	258.95
	227.22
	192.05
	155.88
	116.18
	77.03
	38.62
	-0.58
	-37.88
	-73.22
	-106.9
	-137.45
	-163.98
	-187.4
	-206.43
	-220.93
	-231.68
	-237.28
	-238.67
	-237.23
	-233.1
	-225.79
	-216.1
	-204.63
	-190.19
	-172.94
	-153.99
	-133.47
	-111.4
	-88.21
	-66.12
	-44.08
	-22.2
	-1.99
	17.57
	36.05
	53.07
	67.25
	79.37
	89.24
	94.96
	97.77
	98.03
	94.32
	87.96
	78.58
	64.77
	51.7

## Sheet: Figure 1e
Figure 1e
Time (h)	4	8	12	16	20	24	28	32	36	40	44	48
Bmal1_mean	0.463294	0.367292	1	0.962594	0.694959	0.248273	0.271684	0.481297	0.913831	0.773782	0.702222	0.494828
Bmal1_sd	0.046329	0.047748	0.08	0.077008	0.062546	0.049655	0.043469	0.062569	0.100521	0.06964	0.056178	0.059379
Time (h)	4	8	12	16	20	24	28	32	36	40	44	48
Per2_mean	0.473294	0.0973956	0.104386	0.0209051	0.0486978	1	0.301452	0.144586	0.0616395	0.325335	0.282241	0.484828
Per2_sd	0.0567953	0.0779165	0.0365351	0.0167241	0.0292187	0.08	0.0482323	0.072293	0.0246558	0.0422936	0.0564482	0.0969656

## Sheet: Figure 1f
Figure 1f
Time (d)	Per2:LUC_mean F=1/(24h)	Per2:LUC_sd F=1/(24h)		Time (d)	Per2:LUC_mean F=1/(1h)	Per2:LUC_sd F=1/(1h)
0.5	-0.0522	0.0246		0.5	-0.031	0.0415
0.5208	-0.0737	0.0307		0.5208	-0.0223	0.0429
0.5417	-0.0921	0.0371		0.5417	-0.075	0.0416
0.5625	-0.1028	0.041		0.5625	-0.0772	0.0415
0.5833	-0.1162	0.0436		0.5833	-0.1218	0.0492
0.6042	-0.115	0.047		0.6042	-0.0921	0.0465
0.625	-0.1167	0.0543		0.625	-0.1141	0.0558
0.6458	-0.1321	0.0539		0.6458	-0.1054	0.0558
0.6667	-0.1326	0.0546		0.6667	-0.1334	0.0654
0.6875	-0.1285	0.0557		0.6875	-0.0978	0.061
0.7083	-0.1207	0.0535		0.7083	-0.1055	0.0657
0.7292	-0.1081	0.0509		0.7292	-0.075	0.0653
0.75	-0.0967	0.0445		0.75	-0.0877	0.0679
0.7708	-0.0587	0.0384		0.7708	-0.03	0.0656
0.7917	-0.0477	0.0359		0.7917	-0.0432	0.0694
0.8125	-0.0242	0.0363		0.8125	-0.0135	0.0653
0.8333	0.0106	0.0355		0.8333	-0.0101	0.0666
0.8542	0.0366	0.0376		0.8542	0.0268	0.0671
0.875	0.0573	0.0406		0.875	0.05	0.0735
0.8958	0.0863	0.0494		0.8958	0.0679	0.075
0.9167	0.1186	0.0536		0.9167	0.0861	0.075
0.9375	0.1351	0.0613		0.9375	0.0926	0.0776
0.9583	0.1558	0.0661		0.9583	0.148	0.0897
0.9792	0.1716	0.0703		0.9792	0.1273	0.0885
1	0.1852	0.0747		1	0.1711	0.0895
1.0208	0.1936	0.0791		1.0208	0.1247	0.0763
1.0417	0.2735	0.1042		1.0417	0.2191	0.1
1.0625	0.211	0.0845		1.0625	0.1435	0.0773
1.0833	0.2652	0.105		1.0833	0.1993	0.099
1.1042	0.3352	0.1303		1.1042	0.1353	0.0721
1.125	0.3673	0.1407		1.125	0.2062	0.0943
1.1458	0.3468	0.1299		1.1458	0.1452	0.075
1.1667	0.2854	0.1114		1.1667	0.1686	0.086
1.1875	0.2173	0.086		1.1875	0.0923	0.0627
1.2083	0.1539	0.059		1.2083	0.1587	0.0866
1.2292	0.0861	0.0426		1.2292	0.0819	0.0639
1.25	0.0284	0.0309		1.25	0.0892	0.0757
1.2708	-0.0014	0.025		1.2708	0.0259	0.0595
1.2917	-0.0428	0.0282		1.2917	0.0621	0.0792
1.3125	-0.0711	0.0352		1.3125	-0.0064	0.0655
1.3333	-0.0942	0.043		1.3333	0.0029	0.0714
1.3542	-0.1153	0.0517		1.3542	-0.0623	0.0634
1.375	-0.1261	0.0569		1.375	-0.0198	0.0728
1.3958	-0.152	0.0587		1.3958	-0.0849	0.0643
1.4167	-0.1655	0.0611		1.4167	-0.076	0.0703
1.4375	-0.1816	0.0674		1.4375	-0.1195	0.0673
1.4583	-0.1815	0.0671		1.4583	-0.1059	0.0675
1.4792	-0.1862	0.0694		1.4792	-0.1444	0.0677
1.5	-0.187	0.0734		1.5	-0.1245	0.0636
1.5208	-0.1918	0.0709		1.5208	-0.1581	0.0687
1.5417	-0.1878	0.0705		1.5417	-0.1335	0.0687
1.5625	-0.1898	0.0672		1.5625	-0.17	0.0713
1.5833	-0.1809	0.0664		1.5833	-0.1435	0.07
1.6042	-0.1624	0.0591		1.6042	-0.1529	0.072
1.625	-0.1559	0.059		1.625	-0.1371	0.0644
1.6458	-0.1309	0.0557		1.6458	-0.1377	0.0659
1.6667	-0.1138	0.0463		1.6667	-0.1023	0.0642
1.6875	-0.0958	0.0438		1.6875	-0.1147	0.0588
1.7083	-0.0715	0.038		1.7083	-0.0725	0.0609
1.7292	-0.0455	0.0321		1.7292	-0.0777	0.0596
1.75	-0.01	0.0375		1.75	-0.0358	0.0539
1.7708	0.0061	0.0345		1.7708	-0.0439	0.0552
1.7917	0.0237	0.0363		1.7917	-0.0037	0.0555
1.8125	0.0419	0.0375		1.8125	0.0077	0.0517
1.8333	0.0619	0.043		1.8333	0.0348	0.0543
1.8542	0.0766	0.0449		1.8542	0.0376	0.0563
1.875	0.0958	0.0478		1.875	0.0669	0.0525
1.8958	0.1082	0.05		1.8958	0.077	0.0605
1.9167	0.1178	0.0553		1.9167	0.0886	0.0619
1.9375	0.1294	0.0583		1.9375	0.1014	0.066
1.9583	0.1356	0.0609		1.9583	0.1004	0.062
1.9792	0.136	0.0598		1.9792	0.1253	0.0657
2	0.1317	0.0587		2	0.11	0.0577
2.0208	0.128	0.0572		2.0208	0.1314	0.065
2.0417	0.1236	0.0551		2.0417	0.0931	0.0525
2.0625	0.1261	0.0563		2.0625	0.167	0.0744
2.0833	0.0774	0.0406		2.0833	0.0941	0.0539
2.1042	0.1006	0.0489		2.1042	0.1263	0.0601
2.125	0.1116	0.0513		2.125	0.0632	0.0444
2.1458	0.1114	0.0594		2.1458	0.1297	0.0685
2.1667	0.0974	0.0507		2.1667	0.0729	0.0508
2.1875	0.0973	0.0506		2.1875	0.0723	0.0505
2.2083	0.0362	0.037		2.2083	0.0072	0.0383
2.2292	0.0102	0.0318		2.2292	0.07	0.0552
2.25	-0.0186	0.0306		2.25	0.0101	0.0445
2.2708	-0.0263	0.0298		2.2708	0.0029	0.0453
2.2917	-0.0509	0.035		2.2917	-0.0615	0.0411
2.3125	-0.0597	0.0329		2.3125	0.0003	0.0467
2.3333	-0.0674	0.0366		2.3333	-0.0509	0.0421
2.3542	-0.0683	0.0384		2.3542	-0.0557	0.044
2.375	-0.0844	0.0383		2.375	-0.1041	0.0464
2.3958	-0.0834	0.0406		2.3958	-0.0573	0.0505
2.4167	-0.0974	0.043		2.4167	-0.1009	0.0518
2.4375	-0.1008	0.0452		2.4375	-0.0903	0.0531
2.4583	-0.099	0.0444		2.4583	-0.1217	0.0546
2.4792	-0.1063	0.0473		2.4792	-0.094	0.0558
2.5	-0.106	0.0472		2.5	-0.1177	0.0538
2.5208	-0.1022	0.0494		2.5208	-0.0898	0.0573
2.5417	-0.1004	0.0457		2.5417	-0.1072	0.0546
2.5625	-0.0934	0.0452		2.5625	-0.0948	0.0543
2.5833	-0.0884	0.0418		2.5833	-0.1083	0.0541
2.6042	-0.0812	0.0441		2.6042	-0.0611	0.0519
2.625	-0.0789	0.0425		2.625	-0.0729	0.0513
2.6458	-0.0671	0.0383		2.6458	-0.0464	0.0505
2.6667	-0.0598	0.0358		2.6667	-0.0689	0.0452
2.6875	-0.0495	0.0307		2.6875	-0.017	0.0453
2.7083	-0.0295	0.0265		2.7083	-0.0067	0.0426
2.7292	-0.0164	0.0241		2.7292	0.0157	0.0408
2.75	-0.0078	0.0255		2.75	-0.0102	0.0383
2.7708	0.0082	0.0235		2.7708	0.0386	0.0439
2.7917	0.0181	0.0245		2.7917	0.0488	0.0489
2.8125	0.025	0.0277		2.8125	0.0554	0.0501
2.8333	0.0348	0.0308		2.8333	0.0439	0.0481
2.8542	0.035	0.0308		2.8542	0.0452	0.0483
2.875	0.0686	0.0446		2.875	0.0811	0.0595
2.8958	0.0688	0.0446		2.8958	0.0816	0.0595
2.9167	0.0834	0.0464		2.9167	0.0913	0.0607
2.9375	0.0956	0.0518		2.9375	0.0876	0.0595
2.9583	0.0983	0.054		2.9583	0.1013	0.065
2.9792	0.0903	0.0485		2.9792	0.0809	0.056
3	0.0958	0.0456		3	0.1027	0.0626
3.0208	0.0909	0.0432		3.0208	0.0817	0.0535
3.0417	0.0776	0.0412		3.0417	0.076	0.0545
3.0625	0.0745	0.0401		3.0625	0.0421	0.0479
3.0833	0.0836	0.0407		3.0833	0.0825	0.0563
3.1042	0.0557	0.0308		3.1042	0.0387	0.0461
3.125	0.0643	0.0335		3.125	0.0474	0.0474
3.1458	0.0651	0.0339		3.1458	0.0086	0.04
3.1667	0.054	0.0321		3.1667	0.0356	0.045
3.1875	0.0451	0.0295		3.1875	-0.0009	0.0367
3.2083	0.0314	0.0246		3.2083	-0.0004	0.0402
3.2292	0.0117	0.0219		3.2292	-0.0391	0.0334
3.25	0	0.0198		3.25	-0.0113	0.0413
3.2708	-0.0201	0.0236		3.2708	-0.0484	0.0383
3.2917	-0.0251	0.0254		3.2917	-0.036	0.043
3.3125	-0.0322	0.0265		3.3125	-0.0655	0.0463
3.3333	-0.0369	0.0266		3.3333	-0.0435	0.0432
3.3542	-0.0424	0.0315		3.3542	-0.0664	0.0476
3.375	-0.051	0.0298		3.375	-0.0508	0.043
3.3958	-0.0605	0.0357		3.3958	-0.0773	0.0492
3.4167	-0.0699	0.0354		3.4167	-0.0657	0.0446
3.4375	-0.0674	0.0352		3.4375	-0.0775	0.0449
3.4583	-0.0725	0.0386		3.4583	-0.0566	0.0424
3.4792	-0.0802	0.0386		3.4792	-0.0756	0.0423
3.5	-0.0723	0.0354		3.5	-0.0566	0.0435
3.5208	-0.0819	0.0382		3.5208	-0.0774	0.042
3.5417	-0.0731	0.0371		3.5417	-0.0416	0.0395
3.5625	-0.0708	0.037		3.5625	-0.0488	0.0378
3.5833	-0.071	0.0339		3.5833	-0.0346	0.0392
3.6042	-0.0688	0.0333		3.6042	-0.0488	0.0379
3.625	-0.0623	0.0307		3.625	-0.0167	0.0367
3.6458	-0.0511	0.03		3.6458	-0.018	0.033
3.6667	-0.0509	0.0263		3.6667	-0.008	0.0373
3.6875	-0.0359	0.0251		3.6875	-0.0179	0.0362
3.7083	-0.0264	0.0202		3.7083	0.0185	0.0382
3.7292	-0.015	0.0205		3.7292	0.0206	0.037
3.75	-0.0098	0.0212		3.75	0.0199	0.0397
3.7708	0.0034	0.0197		3.7708	0.0183	0.0382
3.7917	0.0104	0.0264		3.7917	0.0411	0.0396
3.8125	0.0168	0.0288		3.8125	0.0427	0.0395
3.8333	0.0289	0.0313		3.8333	0.0425	0.04
3.8542	0.0365	0.0337		3.8542	0.0365	0.0382
3.875	0.0393	0.0367		3.875	0.0349	0.0426
3.8958	0.0536	0.0347		3.8958	0.0586	0.0461
3.9167	0.0626	0.0388		3.9167	0.0519	0.0464
3.9375	0.0643	0.0407		3.9375	0.0506	0.0425
3.9583	0.0684	0.0408		3.9583	0.0406	0.0434
3.9792	0.074	0.0399		3.9792	0.0654	0.0505
4	0.0762	0.0413		4	0.0394	0.0431
4.0208	0.087	0.0346		4.0208	0.0547	0.0416
4.0417	0.0634	0.037		4.0417	0.0213	0.0398
4.0625	0.0694	0.0335		4.0625	0.051	0.0454
4.0833	0.0724	0.0377		4.0833	0.0255	0.0369
4.1042	0.0711	0.0367		4.1042	0.0312	0.0411
4.125	0.0629	0.0334		4.125	0.0084	0.0333
4.1458	0.0559	0.0294		4.1458	0.0219	0.0362
4.1667	0.0375	0.0273		4.1667	-0.0086	0.0327
4.1875	0.0189	0.0235		4.1875	-0.0078	0.0338
4.2083	0.0123	0.0218		4.2083	-0.0284	0.0317
4.2292	0.004	0.0227		4.2292	-0.0109	0.0334
4.25	-0.009	0.0208		4.25	-0.0316	0.0362
4.2708	-0.0081	0.0226		4.2708	-0.0198	0.0355
4.2917	-0.0079	0.0276		4.2917	-0.0362	0.0355
4.3125	-0.0189	0.027		4.3125	-0.0322	0.0415
4.3333	-0.0272	0.0265		4.3333	-0.0458	0.0381
4.3542	-0.0367	0.0301		4.3542	-0.0409	0.0412
4.375	-0.0386	0.0256		4.375	-0.056	0.0415
4.3958	-0.0433	0.0283		4.3958	-0.0444	0.0394
4.4167	-0.0519	0.0344		4.4167	-0.0558	0.0365
4.4375	-0.0559	0.0316		4.4375	-0.0451	0.0401
4.4583	-0.0579	0.0288		4.4583	-0.0525	0.0368
4.4792	-0.0563	0.0286		4.4792	-0.0326	0.0336
4.5	-0.0656	0.0274		4.5	-0.0457	0.0363
4.5208	-0.0561	0.0285		4.5208	-0.0284	0.0334
4.5417	-0.0568	0.0237		4.5417	-0.0319	0.0314
4.5625	-0.0531	0.0292		4.5625	-0.0189	0.029
4.5833	-0.057	0.0242		4.5833	-0.0189	0.028
4.6042	-0.0392	0.026		4.6042	-0.0039	0.0265
4.625	-0.0465	0.024		4.625	-0.0125	0.0318
4.6458	-0.0369	0.023		4.6458	0.0032	0.0326
4.6667	-0.0349	0.0183		4.6667	0.0135	0.0333
4.6875	-0.0257	0.0251		4.6875	0.0126	0.0375
4.7083	-0.0162	0.0231		4.7083	0.0231	0.0407
4.7292	-0.0135	0.0204		4.7292	0.0211	0.0406
4.75	-0.0191	0.0197		4.75	0.0272	0.0436
4.7708	-0.0028	0.0207		4.7708	0.0281	0.0426
4.7917	0.0004	0.0182		4.7917	0.0338	0.0442
4.8125	0.0097	0.0213		4.8125	0.0298	0.0432
4.8333	0.0129	0.0238		4.8333	0.0368	0.0468
4.8542	0.0256	0.0238		4.8542	0.0276	0.0419
4.875	0.0337	0.0265		4.875	0.0428	0.043
4.8958	0.0301	0.0284		4.8958	0.0101	0.0362
4.9167	0.0485	0.0252		4.9167	0.0541	0.0407
4.9375	0.0518	0.0244		4.9375	0.0259	0.0371
4.9583	0.0438	0.0225		4.9583	0.0381	0.0389
4.9792	0.0449	0.0229		4.9792	0.0098	0.0323
5	0.044	0.0221		5	0.0422	0.0386
5.0208	0.0571	0.0257		5.0208	0.0115	0.0312
5.0417	0.0594	0.0257		5.0417	0.02	0.036
5.0625	0.0473	0.0265		5.0625	-0.0076	0.0356
5.0833	0.0453	0.0253		5.0833	0.011	0.0345
5.1042	0.0551	0.028		5.1042	-0.0104	0.0341
5.125	0.0563	0.0311		5.125	-0.005	0.0351
5.1458	0.0506	0.0303		5.1458	-0.0188	0.0345
5.1667	0.0449	0.0259		5.1667	-0.008	0.0357
5.1875	0.0387	0.0247		5.1875	-0.0197	0.0354
5.2083	0.0263	0.0208		5.2083	-0.0146	0.0329
5.2292	0.011	0.0202		5.2292	-0.0321	0.0355
5.25	-0.0051	0.0196		5.25	-0.0261	0.0403
5.2708	0.0005	0.0184		5.2708	-0.0366	0.0354
5.2917	-0.006	0.0178		5.2917	-0.0253	0.0396
5.3125	-0.0179	0.0189		5.3125	-0.0448	0.0412
5.3333	-0.0186	0.0204		5.3333	-0.0246	0.0385
5.3542	-0.0245	0.0181		5.3542	-0.0391	0.0355
5.375	-0.0281	0.0231		5.375	-0.0227	0.04
5.3958	-0.0305	0.0229		5.3958	-0.0346	0.0386
5.4167	-0.0351	0.0211		5.4167	-0.0151	0.0385
5.4375	-0.0404	0.025		5.4375	-0.0183	0.0384
5.4583	-0.0408	0.0256		5.4583	-0.0078	0.0381
5.4792	-0.0482	0.0255		5.4792	-0.0212	0.0388
5.5	-0.0425	0.0255		5.5	0.0003	0.0366
5.5208	-0.0433	0.0236		5.5208	0.0007	0.0373
5.5417	-0.0441	0.0254		5.5417	0.0067	0.0377
5.5625	-0.0453	0.0242		5.5625	-0.0014	0.0358
5.5833	-0.0443	0.0234		5.5833	0.0097	0.0358
5.6042	-0.0409	0.0226		5.6042	0.013	0.0376
5.625	-0.0347	0.0197		5.625	0.0181	0.039
5.6458	-0.0362	0.0241		5.6458	0.0216	0.0409
5.6667	-0.0297	0.0218		5.6667	0.0238	0.0455
5.6875	-0.02	0.02		5.6875	0.0346	0.0478
5.7083	-0.0211	0.0191		5.7083	0.0301	0.0493
5.7292	-0.0155	0.0185		5.7292	0.035	0.0504
5.75	-0.0045	0.018		5.75	0.0304	0.0485
5.7708	0.0088	0.0192		5.7708	0.0425	0.0529
5.7917	0.0058	0.0171		5.7917	0.0252	0.0513
5.8125	0.0101	0.0181		5.8125	0.0299	0.0555
5.8333	0.0095	0.0186		5.8333	0.0131	0.0456
5.8542	0.0184	0.0207		5.8542	0.0242	0.0517
5.875	0.0296	0.0243		5.875	0.0089	0.0474
5.8958	0.0292	0.0205		5.8958	0.0152	0.0511
5.9167	0.0437	0.0208		5.9167	0.005	0.0463
5.9375	0.0364	0.025		5.9375	0.0146	0.0516
5.9583	0.037	0.0222		5.9583	-0.0099	0.0478
5.9792	0.0406	0.0252		5.9792	0.0045	0.043
6	0.0362	0.0184		6	-0.0159	0.0441
6.0208	0.0296	0.0217		6.0208	-0.0016	0.0457
6.0417	0.0385	0.0231		6.0417	-0.0172	0.0422
6.0625	0.0415	0.0216		6.0625	-0.0113	0.0427
6.0833	0.0379	0.024		6.0833	-0.0247	0.0437
6.1042	0.035	0.0198		6.1042	-0.0051	0.0445
6.125	0.0354	0.0228		6.125	-0.0202	0.0422
6.1458	0.0341	0.0213		6.1458	-0.009	0.0441
6.1667	0.0151	0.0183		6.1667	-0.0336	0.0446
6.1875	0.0201	0.0183		6.1875	-0.0087	0.0436
6.2083	0.014	0.0206		6.2083	-0.0248	0.0469
6.2292	0.0094	0.019		6.2292	-0.0108	0.0537
6.25	0.002	0.0195		6.25	-0.0291	0.0464
6.2708	-0.0115	0.0151		6.2708	-0.0177	0.05
6.2917	-0.0123	0.0156		6.2917	-0.0262	0.0469
6.3125	-0.012	0.0152		6.3125	-0.0118	0.0496
6.3333	-0.016	0.0183		6.3333	-0.0238	0.0473
6.3542	-0.0108	0.0149		6.3542	-0.0102	0.0414
6.375	-0.0092	0.0161		6.375	-0.009	0.0425
6.3958	-0.0086	0.0157		6.3958	-0.001	0.04
6.4167	-0.0126	0.0169		6.4167	-0.0031	0.0355
6.4375	-0.0193	0.0138		6.4375	0.0036	0.0365
6.4583	-0.0165	0.0177		6.4583	-0.0006	0.035
6.4792	-0.0173	0.0153		6.4792	0.0094	0.0304
6.5	-0.022	0.0129		6.5	-0.0035	0.0278
		0.016			0.014	0.0286
		0.0154			0.0087	0.0301
		0.017			0.0141	0.0293
		0.0153			0.0134	0.0278
		0.0105			0.0101	0.0274

## Sheet: Figure 1h
Figure 1h
Time (d)	Order parameter K F=1/(24h)		Time (d)	Order parameter K F=1/(1h)
0.541667	0.979441		0.541667	0.971896
0.5625	0.979406		0.5625	0.971628
0.583333	0.97858		0.583333	0.972113
0.604167	0.978499		0.604167	0.972782
0.625	0.978528		0.625	0.972637
0.645833	0.978157		0.645833	0.972422
0.666667	0.978318		0.666667	0.972691
0.6875	0.978499		0.6875	0.971836
0.708333	0.978924		0.708333	0.971628
0.729167	0.979243		0.729167	0.97074
0.75	0.979631		0.75	0.970398
0.770833	0.980115		0.770833	0.96987
0.791667	0.980446		0.791667	0.967521
0.8125	0.980899		0.8125	0.967116
0.833333	0.98138		0.833333	0.966273
0.854167	0.981849		0.854167	0.966367
0.875	0.982354		0.875	0.964478
0.895833	0.982829		0.895833	0.964429
0.916667	0.983384		0.916667	0.962368
0.9375	0.983847		0.9375	0.962104
0.958333	0.984242		0.958333	0.960989
0.979167	0.984711		0.979167	0.959923
1	0.985115		1	0.958764
1.02083	0.985454		1.02083	0.95707
1.04167	0.986005		1.04167	0.956853
1.0625	0.986293		1.0625	0.953829
1.08333	0.98662		1.08333	0.952806
1.10417	0.987207		1.10417	0.949617
1.125	0.987869		1.125	0.94952
1.14583	0.988656		1.14583	0.94762
1.16667	0.989432		1.16667	0.947386
1.1875	0.990196		1.1875	0.944361
1.20833	0.990856		1.20833	0.944562
1.22917	0.991416		1.22917	0.944119
1.25	0.991982		1.25	0.943429
1.27083	0.992427		1.27083	0.942395
1.29167	0.992802		1.29167	0.941167
1.3125	0.993112		1.3125	0.94085
1.33333	0.99336		1.33333	0.939865
1.35417	0.993467		1.35417	0.939499
1.375	0.993396		1.375	0.937266
1.39583	0.993442		1.39583	0.937498
1.41667	0.993437		1.41667	0.936211
1.4375	0.993413		1.4375	0.936195
1.45833	0.993333		1.45833	0.935217
1.47917	0.993245		1.47917	0.93511
1.5	0.993109		1.5	0.934307
1.52083	0.992941		1.52083	0.934027
1.54167	0.992714		1.54167	0.932999
1.5625	0.992483		1.5625	0.932064
1.58333	0.992222		1.58333	0.930866
1.60417	0.991905		1.60417	0.929531
1.625	0.991542		1.625	0.928468
1.64583	0.991102		1.64583	0.927639
1.66667	0.990765		1.66667	0.92723
1.6875	0.990435		1.6875	0.926119
1.70833	0.990091		1.70833	0.9256
1.72917	0.989717		1.72917	0.923982
1.75	0.989299		1.75	0.923721
1.77083	0.988841		1.77083	0.922124
1.79167	0.988263		1.79167	0.921769
1.8125	0.987796		1.8125	0.920665
1.83333	0.987413		1.83333	0.9201
1.85417	0.986814		1.85417	0.918496
1.875	0.986406		1.875	0.918473
1.89583	0.986028		1.89583	0.91706
1.91667	0.98578		1.91667	0.916906
1.9375	0.985575		1.9375	0.915863
1.95833	0.985325		1.95833	0.915866
1.97917	0.985078		1.97917	0.915433
2	0.984676		2	0.915432
2.02083	0.984291		2.02083	0.915109
2.04167	0.98372		2.04167	0.914368
2.0625	0.983408		2.0625	0.914546
2.08333	0.982786		2.08333	0.912856
2.10417	0.982191		2.10417	0.912998
2.125	0.981759		2.125	0.91086
2.14583	0.981392		2.14583	0.911061
2.16667	0.981128		2.16667	0.911041
2.1875	0.98109		2.1875	0.91132
2.20833	0.980977		2.20833	0.909706
2.22917	0.980879		2.22917	0.908995
2.25	0.980675		2.25	0.908569
2.27083	0.980496		2.27083	0.908201
2.29167	0.980185		2.29167	0.907528
2.3125	0.979885		2.3125	0.906578
2.33333	0.97925		2.33333	0.906247
2.35417	0.978849		2.35417	0.905748
2.375	0.978588		2.375	0.905614
2.39583	0.978197		2.39583	0.904667
2.41667	0.977931		2.41667	0.903972
2.4375	0.977729		2.4375	0.903117
2.45833	0.977691		2.45833	0.902652
2.47917	0.977613		2.47917	0.901945
2.5	0.977532		2.5	0.901407
2.52083	0.977364		2.52083	0.900474
2.54167	0.977216		2.54167	0.899397
2.5625	0.976983		2.5625	0.89826
2.58333	0.976554		2.58333	0.897504
2.60417	0.976128		2.60417	0.896768
2.625	0.975818		2.625	0.89551
2.64583	0.975443		2.64583	0.894231
2.66667	0.97499		2.66667	0.893066
2.6875	0.974718		2.6875	0.892098
2.70833	0.974459		2.70833	0.890698
2.72917	0.973937		2.72917	0.889393
2.75	0.973706		2.75	0.888143
2.77083	0.973282		2.77083	0.886749
2.79167	0.973034		2.79167	0.88497
2.8125	0.972741		2.8125	0.883326
2.83333	0.972482		2.83333	0.881358
2.85417	0.972158		2.85417	0.880003
2.875	0.971957		2.875	0.878649
2.89583	0.971688		2.89583	0.877454
2.91667	0.971468		2.91667	0.875773
2.9375	0.971299		2.9375	0.87478
2.95833	0.971029		2.95833	0.873185
2.97917	0.970798		2.97917	0.871735
3	0.970474		3	0.870497
3.02083	0.970176		3.02083	0.869197
3.04167	0.969935		3.04167	0.867914
3.0625	0.969474		3.0625	0.865743
3.08333	0.969161		3.08333	0.8647
3.10417	0.968716		3.10417	0.863344
3.125	0.968388		3.125	0.862043
3.14583	0.968319		3.14583	0.860108
3.16667	0.968136		3.16667	0.858753
3.1875	0.968025		3.1875	0.857186
3.20833	0.967876		3.20833	0.855947
3.22917	0.967714		3.22917	0.854798
3.25	0.967619		3.25	0.853729
3.27083	0.967478		3.27083	0.852796
3.29167	0.967177		3.29167	0.851525
3.3125	0.967004		3.3125	0.850604
3.33333	0.966584		3.33333	0.849325
3.35417	0.966319		3.35417	0.848451
3.375	0.966081		3.375	0.847361
3.39583	0.965888		3.39583	0.846561
3.41667	0.965837		3.41667	0.845919
3.4375	0.965502		3.4375	0.845568
3.45833	0.96514		3.45833	0.844363
3.47917	0.964847		3.47917	0.843937
3.5	0.964704		3.5	0.842866
3.52083	0.964588		3.52083	0.842439
3.54167	0.964384		3.54167	0.841307
3.5625	0.963971		3.5625	0.840562
3.58333	0.963642		3.58333	0.839677
3.60417	0.963244		3.60417	0.838844
3.625	0.962818		3.625	0.838172
3.64583	0.962085		3.64583	0.837028
3.66667	0.961495		3.66667	0.836519
3.6875	0.961102		3.6875	0.835505
3.70833	0.960582		3.70833	0.83502
3.72917	0.960173		3.72917	0.833574
3.75	0.959656		3.75	0.832938
3.77083	0.958936		3.77083	0.832241
3.79167	0.958528		3.79167	0.831596
3.8125	0.958056		3.8125	0.83062
3.83333	0.957492		3.83333	0.829639
3.85417	0.957062		3.85417	0.827828
3.875	0.956597		3.875	0.826507
3.89583	0.95607		3.89583	0.825268
3.91667	0.955701		3.91667	0.823763
3.9375	0.95518		3.9375	0.822362
3.95833	0.954491		3.95833	0.8204
3.97917	0.953975		3.97917	0.818706
4	0.953546		4	0.816601
4.02083	0.953201		4.02083	0.815582
4.04167	0.95263		4.04167	0.813888
4.0625	0.952139		4.0625	0.812213
4.08333	0.951607		4.08333	0.810515
4.10417	0.951192		4.10417	0.809176
4.125	0.950801		4.125	0.807618
4.14583	0.950403		4.14583	0.806377
4.16667	0.950088		4.16667	0.805129
4.1875	0.949745		4.1875	0.803731
4.20833	0.949347		4.20833	0.802446
4.22917	0.948951		4.22917	0.80134
4.25	0.948562		4.25	0.800116
4.27083	0.947933		4.27083	0.798303
4.29167	0.947071		4.29167	0.797135
4.3125	0.946316		4.3125	0.796094
4.33333	0.945725		4.33333	0.795194
4.35417	0.945089		4.35417	0.794054
4.375	0.944466		4.375	0.792948
4.39583	0.944019		4.39583	0.792026
4.41667	0.943206		4.41667	0.791116
4.4375	0.942567		4.4375	0.790255
4.45833	0.941822		4.45833	0.789004
4.47917	0.941265		4.47917	0.78797
4.5	0.940966		4.5	0.786775
4.52083	0.940495		4.52083	0.785497
4.54167	0.939776		4.54167	0.784297
4.5625	0.938863		4.5625	0.783029
4.58333	0.938151		4.58333	0.782007
4.60417	0.937178		4.60417	0.780864
4.625	0.936376		4.625	0.779068
4.64583	0.935486		4.64583	0.778031
4.66667	0.934685		4.66667	0.77605
4.6875	0.933798		4.6875	0.774823
4.70833	0.932721		4.70833	0.773213
4.72917	0.931887		4.72917	0.771722
4.75	0.931091		4.75	0.769908
4.77083	0.930387		4.77083	0.768706
4.79167	0.929688		4.79167	0.766978
4.8125	0.929169		4.8125	0.765405
4.83333	0.928569		4.83333	0.763876
4.85417	0.927918		4.85417	0.76205
4.875	0.927204		4.875	0.760561
4.89583	0.926393		4.89583	0.758045
4.91667	0.92568		4.91667	0.756641
4.9375	0.924954		4.9375	0.754895
4.95833	0.924255		4.95833	0.753516
4.97917	0.923499		4.97917	0.751716
5	0.922841		5	0.749686
5.02083	0.922128		5.02083	0.748341
5.04167	0.921336		5.04167	0.746945
5.0625	0.920417		5.0625	0.74558
5.08333	0.919716		5.08333	0.744064
5.10417	0.919115		5.10417	0.74263
5.125	0.91851		5.125	0.740907
5.14583	0.917942		5.14583	0.739315
5.16667	0.917448		5.16667	0.738025
5.1875	0.916926		5.1875	0.736872
5.20833	0.91636		5.20833	0.735337
5.22917	0.915692		5.22917	0.73417
5.25	0.914937		5.25	0.732725
5.27083	0.913979		5.27083	0.731615
5.29167	0.913299		5.29167	0.730434
5.3125	0.912653		5.3125	0.728896
5.33333	0.912041		5.33333	0.727319
5.35417	0.911046		5.35417	0.725907
5.375	0.90994		5.375	0.724399
5.39583	0.909125		5.39583	0.722989
5.41667	0.908019		5.41667	0.721813
5.4375	0.90695		5.4375	0.720043
5.45833	0.905813		5.45833	0.718745
5.47917	0.90492		5.47917	0.717272
5.5	0.903843		5.5	0.715952
5.52083	0.902816		5.52083	0.714233
5.54167	0.901869		5.54167	0.712904
5.5625	0.900888		5.5625	0.710586
5.58333	0.899608		5.58333	0.70929
5.60417	0.898613		5.60417	0.707283
5.625	0.897507		5.625	0.705845
5.64583	0.896617		5.64583	0.704056
5.66667	0.895482		5.66667	0.702536
5.6875	0.894157		5.6875	0.701166
5.70833	0.893208		5.70833	0.699401
5.72917	0.891999		5.72917	0.697844
5.75	0.891269		5.75	0.695963
5.77083	0.890326		5.77083	0.694461
5.79167	0.889199		5.79167	0.69254
5.8125	0.888145		5.8125	0.690983
5.83333	0.886876		5.83333	0.6889
5.85417	0.886035		5.85417	0.687228
5.875	0.884822		5.875	0.685383
5.89583	0.883703		5.89583	0.683659
5.91667	0.882956		5.91667	0.681546
5.9375	0.881803		5.9375	0.679419
5.95833	0.880691		5.95833	0.677768
5.97917	0.879823		5.97917	0.675835
6	0.878933		6	0.673777
6.02083	0.878098		6.02083	0.6719
6.04167	0.877134		6.04167	0.670341
6.0625	0.876493		6.0625	0.668661
6.08333	0.875645		6.08333	0.66689
6.10417	0.874906		6.10417	0.665077
6.125	0.874267		6.125	0.663207
6.14583	0.873638		6.14583	0.661282
6.16667	0.872893		6.16667	0.659794
6.1875	0.872323		6.1875	0.658042
6.20833	0.871426		6.20833	0.656297
6.22917	0.870421		6.22917	0.654426
6.25	0.869677		6.25	0.652754
6.27083	0.869021		6.27083	0.651171
6.29167	0.868026		6.29167	0.649682
6.3125	0.867281		6.3125	0.648115
6.33333	0.866602		6.33333	0.646448
6.35417	0.865539		6.35417	0.64499
6.375	0.86443		6.375	0.643324
6.39583	0.863037		6.39583	0.641791
6.41667	0.862101		6.41667	0.639824
6.4375	0.86132		6.4375	0.637926
6.45833	0.860256		6.45833	0.636007
6.47917	0.859138		6.47917	0.63412
6.5	0.858417		6.5	0.63235
6.52083	0.85727		6.52083	0.630746
6.54167	0.856301		6.54167	0.629078
6.5625	0.855278		6.5625	0.62741
6.58333	0.853899		6.58333	0.625536
6.60417	0.85305		6.60417	0.623842
6.625	0.852088		6.625	0.622201
6.64583	0.850968		6.64583	0.620576
6.66667	0.849584		6.66667	0.618773
6.6875	0.848501		6.6875	0.617175
6.70833	0.847835		6.70833	0.615588
6.72917	0.846868		6.72917	0.613911
6.75	0.845673		6.75	0.612161
6.77083	0.844763		6.77083	0.610842
6.79167	0.843639		6.79167	0.609346
6.8125	0.842319		6.8125	0.607883
6.83333	0.84116		6.83333	0.606501
6.85417	0.839687		6.85417	0.605029
6.875	0.838307		6.875	0.60383
6.89583	0.836917		6.89583	0.602423
6.91667	0.836031		6.91667	0.601003
6.9375	0.834904		6.9375	0.599593
6.95833	0.833733		6.95833	0.598384
6.97917	0.832475		6.97917	0.596855
7	0.831321		7	0.595634
7.02083	0.830007		7.02083	0.594339
7.04167	0.829138		7.04167	0.593038
7.0625	0.82818		7.0625	0.591936
7.08333	0.826868		7.08333	0.590877
7.10417	0.826065		7.10417	0.589771
7.125	0.824998		7.125	0.588784
7.14583	0.824027		7.14583	0.587746
7.16667	0.823138		7.16667	0.586344
7.1875	0.822141		7.1875	0.585032
7.20833	0.82111		7.20833	0.58353
7.22917	0.820275		7.22917	0.581959
7.25	0.819561		7.25	0.580579
7.27083	0.818763		7.27083	0.579546
7.29167	0.817717		7.29167	0.578038
7.3125	0.816615		7.3125	0.576865
7.33333	0.815905		7.33333	0.575394
7.35417	0.815112		7.35417	0.574423
7.375	0.814223		7.375	0.573159
7.39583	0.813345		7.39583	0.571748
7.41667	0.812429		7.41667	0.570534
7.4375	0.811506		7.4375	0.569138
7.45833	0.810695		7.45833	0.567925
7.47917	0.809834		7.47917	0.566577
7.5	0.809084		7.5	0.565579
7.52083	0.808299		7.52083	0.564452
7.54167	0.807861		7.54167	0.563414
7.5625	0.806997		7.5625	0.562319
7.58333	0.806065		7.58333	0.561217
7.60417	0.805317		7.60417	0.559997
7.625	0.804194		7.625	0.558804
7.64583	0.803187		7.64583	0.55782
7.66667	0.80236		7.66667	0.556898
7.6875	0.801482		7.6875	0.555957
7.70833	0.800484		7.70833	0.554977
7.72917	0.799523		7.72917	0.553927
7.75	0.798565		7.75	0.553132
7.77083	0.797699		7.77083	0.552186
7.79167	0.796581		7.79167	0.551253
7.8125	0.795475		7.8125	0.550349
7.83333	0.794451		7.83333	0.549508
7.85417	0.79326		7.85417	0.548693
7.875	0.792133		7.875	0.547836
7.89583	0.790877		7.89583	0.547268
7.91667	0.789618		7.91667	0.54664
7.9375	0.788442		7.9375	0.545849
7.95833	0.78699		7.95833	0.545162
7.97917	0.785669		7.97917	0.5441
8	0.784585		8	0.543237
8.02083	0.783336		8.02083	0.542277
8.04167	0.782416		8.04167	0.541353
8.0625	0.781177		8.0625	0.540507
8.08333	0.780201		8.08333	0.539698
8.10417	0.778997		8.10417	0.538698
8.125	0.777972		8.125	0.537942
8.14583	0.777036		8.14583	0.536991
8.16667	0.775963		8.16667	0.536188
8.1875	0.774851		8.1875	0.535325
8.20833	0.773773		8.20833	0.534583
8.22917	0.772922		8.22917	0.533568
8.25	0.771742		8.25	0.53264
8.27083	0.770663		8.27083	0.531871
8.29167	0.769424		8.29167	0.531122
8.3125	0.768248		8.3125	0.530385
8.33333	0.767001		8.33333	0.529534
8.35417	0.765674		8.35417	0.528494
8.375	0.764436		8.375	0.527619
8.39583	0.76325		8.39583	0.526502
8.41667	0.762102		8.41667	0.52534
8.4375	0.761051		8.4375	0.524303
8.45833	0.759831		8.45833	0.523358
8.47917	0.758571		8.47917	0.522367
8.5	0.757431		8.5	0.521581
8.52083	0.75633		8.52083	0.520682
8.54167	0.755273		8.54167	0.519727
8.5625	0.754156		8.5625	0.518676
8.58333	0.753114		8.58333	0.517608
8.60417	0.751936		8.60417	0.516884
8.625	0.751047		8.625	0.515951
8.64583	0.749887		8.64583	0.515027
8.66667	0.748591		8.66667	0.514038
8.6875	0.747339		8.6875	0.513177
8.70833	0.746127		8.70833	0.512127
8.72917	0.744887		8.72917	0.511338
8.75	0.74368		8.75	0.510529
8.77083	0.742268		8.77083	0.509489
8.79167	0.740707		8.79167	0.508568
8.8125	0.739178		8.8125	0.5077
8.83333	0.7379		8.83333	0.506695
8.85417	0.736408		8.85417	0.505971
8.875	0.735097		8.875	0.505253
8.89583	0.733662		8.89583	0.504486
8.91667	0.732577		8.91667	0.503694
8.9375	0.731455		8.9375	0.502802
8.95833	0.730282		8.95833	0.502042
8.97917	0.729245		8.97917	0.501231
9	0.728182		9	0.500508
9.02083	0.727141		9.02083	0.499681
9.04167	0.726141		9.04167	0.498821
9.0625	0.724987		9.0625	0.497932
9.08333	0.723939		9.08333	0.497114
9.10417	0.722808		9.10417	0.496299
9.125	0.721683		9.125	0.495502
9.14583	0.720592		9.14583	0.494684
9.16667	0.719477		9.16667	0.493828
9.1875	0.718405		9.1875	0.493033
9.20833	0.717328		9.20833	0.49224
9.22917	0.71622		9.22917	0.491427
9.25	0.715129		9.25	0.490616
9.27083	0.71405		9.27083	0.489831

## Sheet: Figure 2b
Figure 2b
Time (h)	Per2:LUC_mean HL 4-20		Time (h)	Per2:LUC_mean HL 8-16		Time (h)	Per2:LUC_mean HL 12-12		Time (h)	Per2:LUC_mean HL 16-8		Time (h)	Per2:LUC_mean HL 20-4		Time (h)	Per2:LUC_mean LH 4-20		Time (h)	Per2:LUC_mean LH 8-16		Time (h)	Per2:LUC_mean LH 12-12		Time (h)	Per2:LUC_mean LH 16-8		Time (h)	Per2:LUC_mean LH 20-4
0.5	-0.259		0.5	3.754		0.5	-6.476		0.5	0.458		0.5	1.662		0.5	-5.39		0.5	9.742		0.5	1.372		0.5	2.287		0.5	2.563
1	-6.824		1	-7.347		1	-2.654		1	-6.568		1	-4.376		1	-8.214		1	-9.395		1	-0.399		1	-8.029		1	-5.358
1.5	-6.076		1.5	-10.309		1.5	5.077		1.5	-6.146		1.5	-5.082		1.5	6.328		1.5	-13.262		1.5	-0.501		1.5	-8.329		1.5	-4.228
2	-5.85		2	-10.252		2	13.489		2	-5.946		2	-5.174		2	4.663		2	-13.48		2	-0.049		2	-8.003		2	-4.628
2.5	-4.463		2.5	-9.095		2.5	18.991		2.5	-4.596		2.5	-4.628		2.5	4.034		2.5	-12.512		2.5	0.443		2.5	-6.698		2.5	-4.042
3	-2.579		3	-7.517		3	20.979		3	-2.726		3	-3.622		3	2.838		3	-11.127		3	0.693		3	-4.723		3	-3.177
3.5	-0.479		3.5	-5.685		3.5	20.326		3.5	-0.765		3.5	-2.34		3.5	1.854		3.5	-9.544		3.5	0.73		3.5	-2.579		3.5	-2.211
4.22	5.973		4.22	-0.768		4.22	18.388		4.22	0.277		4.22	-1.286		4.22	29.018		4.22	-9.03		4.22	0.795		4.22	-1.934		4.22	-1.895
4.72	3.679		4.72	1.999		4.72	16.195		4.72	3.49		4.72	0.772		4.72	14.813		4.72	-6.181		4.72	0.718		4.72	0.995		4.72	0.201
5.22	5.361		5.22	4.06		5.22	14.642		5.22	5.883		5.22	2.286		5.22	12.225		5.22	-4.306		5.22	0.556		5.22	2.851		5.22	1.592
5.72	7.81		5.72	6.116		5.72	13.634		5.72	7.576		5.72	3.472		5.72	11		5.72	-2.779		5.72	0.241		5.72	4.534		5.72	2.768
6.22	9.483		6.22	7.632		6.22	13.157		6.22	9.05		6.22	4.384		6.22	9.282		6.22	-1.126		6.22	-0.029		6.22	5.661		6.22	3.785
6.72	10.224		6.72	8.949		6.72	13.154		6.72	10.295		6.72	5.305		6.72	7.688		6.72	0.42		6.72	-0.465		6.72	6.791		6.72	4.404
7.22	10.697		7.22	9.812		7.22	13.089		7.22	10.816		7.22	5.922		7.22	6.222		7.22	1.652		7.22	-0.876		7.22	7.48		7.22	4.746
7.72	10.601		7.72	10.487		7.72	12.415		7.72	10.994		7.72	6.157		7.72	4.941		7.72	2.803		7.72	-1.283		7.72	7.944		7.72	4.848
8.84	6.349		8.84	8.359		8.84	11.482		8.84	7.511		8.84	3.895		8.84	2.808		8.84	3.876		8.84	-1.705		8.84	5.745		8.84	3.783
9.34	5.72		9.34	5.519		9.34	10.067		9.34	6.809		9.34	3.953		9.34	1.789		9.34	2.771		9.34	-2.192		9.34	5.344		9.34	3.559
9.84	5.222		9.84	5.213		9.84	8.421		9.84	6.353		9.84	3.464		9.84	1.336		9.84	3.217		9.84	-2.608		9.84	5.098		9.84	3.172
10.34	4.706		10.34	5.033		10.34	6.416		10.34	5.671		10.34	3.247		10.34	0.935		10.34	4.655		10.34	-3.059		10.34	4.759		10.34	2.77
10.84	4.03		10.84	4.735		10.84	4.323		10.84	5.128		10.84	2.789		10.84	0.709		10.84	5.65		10.84	-3.47		10.84	4.302		10.84	2.397
11.34	3.373		11.34	3.863		11.34	2.033		11.34	4.327		11.34	2.367		11.34	0.691		11.34	5.995		11.34	-3.879		11.34	3.615		11.34	1.83
11.84	2.548		11.84	3.064		11.84	-0.254		11.84	3.447		11.84	1.881		11.84	0.293		11.84	5.822		11.84	-4.275		11.84	2.754		11.84	1.537
12.34	1.761		12.34	2.047		12.34	-2.37		12.34	2.482		12.34	1.493		12.34	-0.003		12.34	5.329		12.34	-4.812		12.34	1.767		12.34	1.093
12.84	0.948		12.84	0.784		12.84	-1.713		12.84	1.355		12.84	0.969		12.84	-0.272		12.84	4.271		12.84	-1.42		12.84	0.737		12.84	0.651
13.34	0.113		13.34	-0.352		13.34	-4.089		13.34	0.32		13.34	0.62		13.34	-0.508		13.34	3.105		13.34	1.15		13.34	-0.303		13.34	-0.13
13.84	-0.78		13.84	-1.53		13.84	-4.646		13.84	-0.804		13.84	0.176		13.84	-0.998		13.84	1.461		13.84	3.436		13.84	-1.369		13.84	-0.608
14.34	-1.763		14.34	-2.828		14.34	-5.351		14.34	-2.052		14.34	-0.567		14.34	-1.549		14.34	-0.415		14.34	4.571		14.34	-2.586		14.34	-1.126
14.84	-2.72		14.84	-4.086		14.84	-6.958		14.84	-3.257		14.84	-1.188		14.84	-1.685		14.84	-2.23		14.84	4.475		14.84	-3.733		14.84	-1.768
15.34	-3.636		15.34	-5.207		15.34	-8.922		15.34	-4.326		15.34	-1.774		15.34	-1.805		15.34	-3.796		15.34	2.96		15.34	-4.824		15.34	-2.186
15.84	-4.431		15.84	-6.012		15.84	-10.776		15.84	-5.338		15.84	-2.421		15.84	-2.232		15.84	-5.217		15.84	0.801		15.84	-5.618		15.84	-2.614
16.52	-5.25		16.52	-7.798		16.52	-12.292		16.52	-2.275		16.52	-3.033		16.52	-2.224		16.52	-7.459		16.52	-1.604		16.52	-3.063		16.52	-3.868
17.02	-5.429		17.02	-8.09		17.02	-13.473		17.02	-6.449		17.02	-3.011		17.02	-2.473		17.02	-7.926		17.02	-3.675		17.02	-5.777		17.02	-3.892
17.52	-5.729		17.52	-8.266		17.52	-14.373		17.52	-8.146		17.52	-3.367		17.52	-2.362		17.52	-8.425		17.52	-5.371		17.52	-6.787		17.52	-4.17
18.02	-6.098		18.02	-8.314		18.02	-15.09		18.02	-8.711		18.02	-3.774		18.02	-2.294		18.02	-8.726		18.02	-6.581		18.02	-6.949		18.02	-4.396
18.52	-6.323		18.52	-8.164		18.52	-15.667		18.52	-8.91		18.52	-4.049		18.52	-2.281		18.52	-8.722		18.52	-7.504		18.52	-6.369		18.52	-4.58
19.02	-6.413		19.02	-7.955		19.02	-16.072		19.02	-8.831		19.02	-4.229		19.02	-2.275		19.02	-8.675		19.02	-8.105		19.02	-5.555		19.02	-4.632
19.52	-6.479		19.52	-7.746		19.52	-16.398		19.52	-8.628		19.52	-4.418		19.52	-2.177		19.52	-8.6		19.52	-8.425		19.52	-4.822		19.52	-4.748
20.14	-6.758		20.14	-4.744		20.14	-16.58		20.14	-7.746		20.14	-5.152		20.14	-2.345		20.14	-3.838		20.14	-8.522		20.14	-4.299		20.14	-4.671
20.64	-6.416		20.64	-5.939		20.64	-16.73		20.64	-7.822		20.64	-4.871		20.64	-2.375		20.64	-5.469		20.64	-8.419		20.64	-3.835		20.64	-4.666
21.14	-6.271		21.14	-5.534		21.14	-16.855		21.14	-7.365		21.14	-4.735		21.14	-2.32		21.14	-5.749		21.14	-8.071		21.14	-3.307		21.14	-4.645
21.64	-6.051		21.64	-4.703		21.64	-16.92		21.64	-6.791		21.64	-4.704		21.64	-2.231		21.64	-5.213		21.64	-7.559		21.64	-2.722		21.64	-4.634
22.14	-5.891		22.14	-3.861		22.14	-16.97		22.14	-6.169		22.14	-4.468		22.14	-2.128		22.14	-4.521		22.14	-6.844		22.14	-2.193		22.14	-4.513
22.64	-5.619		22.64	-3.025		22.64	-17.001		22.64	-5.499		22.64	-4.494		22.64	-2.123		22.64	-3.683		22.64	-6.03		22.64	-1.762		22.64	-4.458
23.14	-5.357		23.14	-2.344		23.14	-17.009		23.14	-4.836		23.14	-4.323		23.14	-1.889		23.14	-2.923		23.14	-5.158		23.14	-1.381		23.14	-4.262
23.64	-5.055		23.64	-1.783		23.64	-16.923		23.64	-4.178		23.64	-4.114		23.64	-1.783		23.64	-2.216		23.64	-4.25		23.64	-1.041		23.64	-4.25
24.64	-2.359		24.64	2.65		24.64	-16.721		24.64	-0.088		24.64	-0.494		24.64	-0.751		24.64	-1.089		24.64	-3.359		24.64	0.861		24.64	-1.436
25.14	-3.107		25.14	2.187		25.14	-13.584		25.14	-0.334		25.14	-1.727		25.14	-1.493		25.14	-1.377		25.14	2.637		25.14	0.495		25.14	-2.841
25.64	-2.528		25.64	2.858		25.64	-9.413		25.64	0.341		25.64	-1.087		25.64	-1.041		25.64	-0.554		25.64	4.726		25.64	1.12		25.64	-2.872
26.14	-1.127		26.14	3.813		26.14	-2.075		26.14	1.448		26.14	0.087		26.14	-0.18		26.14	0.764		26.14	9.599		26.14	2.039		26.14	-2.289
26.64	0.821		26.64	4.898		26.64	8.127		26.64	2.784		26.64	1.741		26.64	0.923		26.64	2.568		26.64	15.632		26.64	3.078		26.64	-1.1
27.14	2.767		27.14	5.67		27.14	17.804		27.14	4.14		27.14	3.289		27.14	1.996		27.14	4.297		27.14	20.01		27.14	3.976		27.14	0.225
27.64	4.261		27.64	6.256		27.64	24.491		27.64	5.243		27.64	4.437		27.64	2.789		27.64	5.646		27.64	21.068		27.64	4.508		27.64	1.469
28.14	5.522		28.14	6.508		28.14	27.153		28.14	6.081		28.14	5.158		28.14	3.335		28.14	6.595		28.14	19.585		28.14	4.781		28.14	2.589
28.64	6.413		28.64	6.158		28.64	26.707		28.64	6.621		28.64	5.584		28.64	3.622		28.64	6.979		28.64	17.179		28.64	4.809		28.64	3.255
29.14	6.746		29.14	5.898		29.14	24.891		29.14	6.819		29.14	5.714		29.14	3.587		29.14	6.88		29.14	14.568		29.14	4.498		29.14	3.916
29.64	6.907		29.64	5.167		29.64	22.885		29.64	6.857		29.64	5.402		29.64	3.381		29.64	6.343		29.64	12.433		29.64	4.001		29.64	4.226
30.14	6.617		30.14	4.318		30.14	21.029		30.14	6.533		30.14	5.124		30.14	3.086		30.14	5.587		30.14	10.706		30.14	3.483		30.14	4.488
30.64	6.158		30.64	3.474		30.64	19.778		30.64	5.982		30.64	4.586		30.64	2.629		30.64	4.688		30.64	9.358		30.64	2.803		30.64	4.479
31.14	5.65		31.14	2.699		31.14	18.794		31.14	5.367		31.14	4.014		31.14	2.163		31.14	3.79		31.14	8.276		31.14	2.169		31.14	4.4
31.64	5.237		31.64	1.798		31.64	18.201		31.64	4.673		31.64	3.514		31.64	1.736		31.64	2.878		31.64	7.173		31.64	1.546		31.64	4.454
32.14	4.673		32.14	0.991		32.14	17.886		32.14	3.842		32.14	2.945		32.14	1.306		32.14	2.137		32.14	5.987		32.14	1.093		32.14	4.216
32.64	4.099		32.64	0.234		32.64	17.484		32.64	3.176		32.64	2.324		32.64	0.854		32.64	1.262		32.64	4.738		32.64	0.569		32.64	4.077
33.14	3.583		33.14	-0.394		33.14	16.691		33.14	2.418		33.14	1.753		33.14	0.463		33.14	0.853		33.14	3.323		33.14	0.147		33.14	3.893
33.64	2.961		33.64	-1.031		33.64	15.725		33.64	1.735		33.64	1.233		33.64	0.064		33.64	0.209		33.64	1.904		33.64	-0.238		33.64	3.65
34.14	2.442		34.14	-1.508		34.14	14.261		34.14	1.096		34.14	0.763		34.14	-0.319		34.14	-0.247		34.14	0.47		34.14	-0.632		34.14	3.018
34.64	1.861		34.64	-1.979		34.64	12.459		34.64	0.393		34.64	0.231		34.64	-0.586		34.64	-0.743		34.64	-1.012		34.64	-0.919		34.64	2.681
35.14	1.341		35.14	-2.337		35.14	10.45		35.14	-0.156		35.14	-0.206		35.14	-0.874		35.14	-1.187		35.14	-2.353		35.14	-1.252		35.14	2.646
35.64	0.723		35.64	-2.742		35.64	8.207		35.64	-0.807		35.64	-0.633		35.64	-1.171		35.64	-1.711		35.64	-3.617		35.64	-1.547		35.64	2.322
36.14	0.199		36.14	-2.945		36.14	5.724		36.14	-1.271		36.14	-0.918		36.14	-1.395		36.14	-2.146		36.14	-4.794		36.14	-1.812		36.14	1.902
36.64	-0.376		36.64	-3.204		36.64	-1.654		36.64	-1.796		36.64	-1.391		36.64	-1.59		36.64	-2.546		36.64	-6.696		36.64	-2.052		36.64	1.455
37.14	-0.827		37.14	-3.268		37.14	-3.478		37.14	-2.199		37.14	-1.642		37.14	-1.744		37.14	-2.891		37.14	-7.607		37.14	-2.273		37.14	1.082
37.64	-1.328		37.64	-3.368		37.64	-5.416		37.64	-2.552		37.64	-1.902		37.64	-1.868		37.64	-3.321		37.64	-8.142		37.64	-2.356		37.64	0.649
38.14	-1.749		38.14	-3.388		38.14	-7.102		38.14	-2.835		38.14	-2.14		38.14	-1.982		38.14	-3.537		38.14	-8.499		38.14	-2.513		38.14	0.144
38.64	-2.12		38.64	-3.39		38.64	-8.538		38.64	-3.009		38.64	-2.297		38.64	-2.082		38.64	-3.745		38.64	-8.669		38.64	-2.597		38.64	-0.195
39.14	-2.392		39.14	-3.289		39.14	-9.594		39.14	-3.218		39.14	-2.406		39.14	-2.095		39.14	-3.886		39.14	-8.643		39.14	-2.595		39.14	-0.501
39.64	-2.593		39.64	-3.159		39.64	-10.31		39.64	-3.308		39.64	-2.515		39.64	-2.085		39.64	-3.93		39.64	-8.445		39.64	-2.565		39.64	-0.93
40.14	-2.793		40.14	-2.938		40.14	-10.775		40.14	-3.299		40.14	-2.483		40.14	-1.988		40.14	-3.82		40.14	-8.141		40.14	-2.47		40.14	-1.144
40.64	-2.811		40.64	-2.687		40.64	-11.059		40.64	-3.249		40.64	-2.4		40.64	-1.856		40.64	-3.632		40.64	-7.809		40.64	-2.301		40.64	-1.333
41.14	-2.882		41.14	-2.402		41.14	-11.219		41.14	-3.144		41.14	-2.319		41.14	-1.743		41.14	-3.408		41.14	-7.45		41.14	-2.132		41.14	-1.483
41.64	-2.846		41.64	-2.088		41.64	-11.292		41.64	-2.961		41.64	-2.307		41.64	-1.602		41.64	-3.135		41.64	-7.068		41.64	-1.908		41.64	-1.768
42.14	-2.764		42.14	-1.862		42.14	-11.258		42.14	-2.846		42.14	-2.169		42.14	-1.426		42.14	-2.778		42.14	-6.663		42.14	-1.695		42.14	-1.842
42.64	-2.705		42.64	-1.484		42.64	-11.188		42.64	-2.579		42.64	-1.979		42.64	-1.235		42.64	-2.407		42.64	-6.187		42.64	-1.412		42.64	-1.915
43.14	-2.545		43.14	-1.217		43.14	-11.013		43.14	-2.317		43.14	-1.865		43.14	-1.01		43.14	-1.933		43.14	-5.64		43.14	-1.15		43.14	-1.966
43.64	-2.404		43.64	-0.834		43.64	-10.795		43.64	-2.032		43.64	-1.654		43.64	-0.836		43.64	-1.494		43.64	-5.042		43.64	-0.948		43.64	-2.044
44.14	-2.234		44.14	-0.528		44.14	-10.479		44.14	-1.676		44.14	-1.528		44.14	-0.614		44.14	-1.007		44.14	-4.321		44.14	-0.604		44.14	-2.09
44.64	-2.023		44.64	-0.227		44.64	-10.101		44.64	-1.346		44.64	-1.292		44.64	-0.429		44.64	-0.498		44.64	-3.509		44.64	-0.372		44.64	-2.101
45.14	-1.802		45.14	0.149		45.14	-9.522		45.14	-1.022		45.14	-1.081		45.14	-0.233		45.14	-0.068		45.14	-2.631		45.14	-0.058		45.14	-2.046
45.64	-1.555		45.64	0.414		45.64	-8.933		45.64	-0.69		45.64	-0.894		45.64	-0.054		45.64	0.366		45.64	-1.74		45.64	0.18		45.64	-1.976
46.14	-1.358		46.14	0.636		46.14	-8.284		46.14	-0.363		46.14	-0.683		46.14	0.096		46.14	0.892		46.14	-0.74		46.14	0.43		46.14	-1.952
46.64	-1.072		46.64	0.853		46.64	-7.533		46.64	-0.078		46.64	-0.526		46.64	0.257		46.64	1.162		46.64	0.287		46.64	0.632		46.64	-1.815
47.14	-0.862		47.14	1.075		47.14	-6.742		47.14	0.257		47.14	-0.305		47.14	0.367		47.14	1.552		47.14	1.271		47.14	0.828		47.14	-1.543
47.64	-0.557		47.64	1.279		47.64	-5.81		47.64	0.541		47.64	-0.072		47.64	0.493		47.64	1.843		47.64	2.244		47.64	1.004		47.64	-1.658
48.14	-0.309		48.14	1.452		48.14	-3.296		48.14	0.739		48.14	0.042		48.14	0.608		48.14	2.067		48.14	5.555		48.14	1.159		48.14	-1.379
48.64	-0.025		48.64	1.598		48.64	-1.907		48.64	1.028		48.64	0.339		48.64	0.7		48.64	2.376		48.64	6.198		48.64	1.275		48.64	-1.235
49.14	0.214		49.14	1.741		49.14	-0.538		49.14	1.192		49.14	0.465		49.14	0.756		49.14	2.509		49.14	6.766		49.14	1.391		49.14	-1.044
49.64	0.497		49.64	1.756		49.64	0.751		49.64	1.383		49.64	0.643		49.64	0.819		49.64	2.639		49.64	7.177		49.64	1.439		49.64	-0.875
50.14	0.667		50.14	1.795		50.14	2.166		50.14	1.537		50.14	0.808		50.14	0.828		50.14	2.622		50.14	7.148		50.14	1.505		50.14	-0.544
50.64	0.861		50.64	1.752		50.64	3.402		50.64	1.693		50.64	0.909		50.64	0.854		50.64	2.559		50.64	7.15		50.64	1.496		50.64	-0.439
51.14	1.024		51.14	1.66		51.14	4.618		51.14	1.711		51.14	1.004		51.14	0.899		51.14	2.404		51.14	6.853		51.14	1.404		51.14	-0.188
51.64	1.131		51.64	1.561		51.64	5.71		51.64	1.662		51.64	1.079		51.64	0.822		51.64	2.336		51.64	6.371		51.64	1.366		51.64	-0.068
52.14	1.246		52.14	1.482		52.14	6.529		52.14	1.611		52.14	1.132		52.14	0.79		52.14	2.089		52.14	5.878		52.14	1.191		52.14	0.062
52.64	1.29		52.64	1.279		52.64	7.286		52.64	1.521		52.64	1.1		52.64	0.732		52.64	1.868		52.64	5.288		52.64	1.064		52.64	0.341
53.14	1.311		53.14	1.119		53.14	7.742		53.14	1.374		53.14	1.088		53.14	0.673		53.14	1.608		53.14	4.61		53.14	0.979		53.14	0.49
53.64	1.329		53.64	0.863		53.64	8.13		53.64	1.291		53.64	1.056		53.64	0.546		53.64	1.322		53.64	3.92		53.64	0.784		53.64	0.625
54.14	1.276		54.14	0.691		54.14	8.238		54.14	1.133		54.14	0.975		54.14	0.467		54.14	0.972		54.14	3.229		54.14	0.663		54.14	0.686
54.64	1.191		54.64	0.494		54.64	8.181		54.64	0.986		54.64	0.891		54.64	0.401		54.64	0.64		54.64	2.554		54.64	0.47		54.64	0.842
55.14	1.141		55.14	0.289		55.14	7.996		55.14	0.805		55.14	0.763		55.14	0.306		55.14	0.416		55.14	1.876		55.14	0.303		55.14	0.812
55.64	1.037		55.64	0.128		55.64	7.533		55.64	0.574		55.64	0.66		55.64	0.194		55.64	0.068		55.64	1.21		55.64	0.099		55.64	0.959
56.14	0.914		56.14	-0.08		56.14	7.044		56.14	0.468		56.14	0.614		56.14	0.1		56.14	-0.204		56.14	0.564		56.14	-0.058		56.14	0.954
56.64	0.796		56.64	-0.262		56.64	6.315		56.64	0.196		56.64	0.468		56.64	0.001		56.64	-0.452		56.64	-0.017		56.64	-0.234		56.64	0.986
57.14	0.674		57.14	-0.431		57.14	2.048		57.14	0.018		57.14	0.329		57.14	-0.102		57.14	-0.752		57.14	-2.035		57.14	-0.414		57.14	1.03
57.64	0.458		57.64	-0.595		57.64	4.851		57.64	-0.138		57.64	0.186		57.64	-0.182		57.64	-0.939		57.64	-1.169		57.64	-0.519		57.64	0.895
58.14	0.386		58.14	-0.765		58.14	3.946		58.14	-0.345		58.14	0.127		58.14	-0.271		58.14	-1.151		58.14	-1.65		58.14	-0.615		58.14	0.904
58.64	0.22		58.64	-0.843		58.64	3.197		58.64	-0.452		58.64	-0.065		58.64	-0.31		58.64	-1.372		58.64	-2.064		58.64	-0.723		58.64	0.856
59.14	0.085		59.14	-0.951		59.14	2.431		59.14	-0.587		59.14	-0.195		59.14	-0.433		59.14	-1.434		59.14	-2.441		59.14	-0.834		59.14	0.782
59.64	-0.097		59.64	-1.022		59.64	-0.542		59.64	-0.691		59.64	-0.274		59.64	-0.449		59.64	-1.529		59.64	-3.24		59.64	-0.89		59.64	0.705
60.14	-0.17		60.14	-1.115		60.14	-1.2		60.14	-0.785		60.14	-0.35		60.14	-0.49		60.14	-1.612		60.14	-3.503		60.14	-0.924		60.14	0.574
60.64	-0.285		60.64	-1.174		60.64	-1.814		60.64	-0.845		60.64	-0.449		60.64	-0.539		60.64	-1.671		60.64	-3.59		60.64	-0.931		60.64	0.543
61.14	-0.4		61.14	-1.19		61.14	-2.36		61.14	-0.899		61.14	-0.53		61.14	-0.576		61.14	-1.64		61.14	-3.623		61.14	-0.921		61.14	0.483
61.64	-0.492		61.64	-1.157		61.64	-2.819		61.64	-0.922		61.64	-0.576		61.64	-0.604		61.64	-1.61		61.64	-3.63		61.64	-0.952		61.64	0.284
62.14	-0.565		62.14	-1.161		62.14	-3.286		62.14	-0.997		62.14	-0.672		62.14	-0.588		62.14	-1.558		62.14	-3.584		62.14	-0.913		62.14	0.19
62.64	-0.602		62.64	-1.151		62.64	-3.656		62.64	-0.968		62.64	-0.687		62.64	-0.596		62.64	-1.49		62.64	-3.514		62.64	-0.91		62.64	-0.001
63.14	-0.632		63.14	-1.041		63.14	-4.016		63.14	-0.91		63.14	-0.727		63.14	-0.551		63.14	-1.37		63.14	-3.383		63.14	-0.788		63.14	-0.003
63.64	-0.711		63.64	-0.989		63.64	-4.276		63.64	-0.937		63.64	-0.7		63.64	-0.542		63.64	-1.216		63.64	-3.256		63.64	-0.719		63.64	-0.181
64.14	-0.719		64.14	-0.966		64.14	-4.472		64.14	-0.88		64.14	-0.7		64.14	-0.533		64.14	-1.073		64.14	-3.082		64.14	-0.64		64.14	-0.177
64.64	-0.695		64.64	-0.836		64.64	-4.577		64.64	-0.756		64.64	-0.681		64.64	-0.482		64.64	-0.875		64.64	-2.885		64.64	-0.502		64.64	-0.258
65.14	-0.719		65.14	-0.721		65.14	-4.625		65.14	-0.712		65.14	-0.66		65.14	-0.474		65.14	-0.756		65.14	-2.639		65.14	-0.44		65.14	-0.326
65.64	-0.721		65.64	-0.651		65.64	-4.614		65.64	-0.629		65.64	-0.674		65.64	-0.433		65.64	-0.564		65.64	-2.392		65.64	-0.323		65.64	-0.314
66.14	-0.68		66.14	-0.528		66.14	-4.535		66.14	-0.5		66.14	-0.573		66.14	-0.377		66.14	-0.335		66.14	-2.12		66.14	-0.236		66.14	-0.274
66.64	-0.627		66.64	-0.38		66.64	-4.402		66.64	-0.365		66.64	-0.539		66.64	-0.299		66.64	-0.117		66.64	-1.821		66.64	-0.099		66.64	-0.271
67.14	-0.527		67.14	-0.22		67.14	-4.218		67.14	-0.239		67.14	-0.461		67.14	-0.228		67.14	0.073		67.14	-1.498		67.14	0.026		67.14	-0.305
67.64	-0.533		67.64	-0.134		67.64	-3.971		67.64	-0.182		67.64	-0.422		67.64	-0.178		67.64	0.221		67.64	-1.139		67.64	0.087		67.64	-0.339
68.14	-0.457		68.14	-0.036		68.14	-3.728		68.14	-0.054		68.14	-0.336		68.14	-0.131		68.14	0.392		68.14	-0.778		68.14	0.187		68.14	-0.259
68.64	-0.414		68.64	0.087		68.64	-3.376		68.64	-0.014		68.64	-0.26		68.64	-0.08		68.64	0.531		68.64	-0.456		68.64	0.271		68.64	-0.27
69.14	-0.354		69.14	0.184		69.14	-3.034		69.14	0.123		69.14	-0.168		69.14	-0.066		69.14	0.653		69.14	-0.098		69.14	0.343		69.14	-0.235
69.64	-0.292		69.64	0.305		69.64	-2.757		69.64	0.224		69.64	-0.102		69.64	-0.017		69.64	0.767		69.64	0.247		69.64	0.377		69.64	-0.189
70.14	-0.2		70.14	0.38		70.14	-2.292		70.14	0.288		70.14	-0.067		70.14	0.053		70.14	0.882		70.14	0.579		70.14	0.462		70.14	-0.068
70.64	-0.149		70.64	0.508		70.64	-1.807		70.64	0.356		70.64	0.011		70.64	0.078		70.64	0.917		70.64	0.887		70.64	0.516		70.64	-0.051
71.14	-0.082		71.14	0.509		71.14	-0.79		71.14	0.392		71.14	0.064		71.14	0.101		71.14	1.025		71.14	2.13		71.14	0.593		71.14	-0.029
71.64	-0.029		71.64	0.582		71.64	-0.236		71.64	0.407		71.64	0.126		71.64	0.108		71.64	0.959		71.64	2.206		71.64	0.571		71.64	0.107
72.14	0.022		72.14	0.604		72.14	0.268		72.14	0.491		72.14	0.196		72.14	0.13		72.14	0.986		72.14	2.347		72.14	0.54		72.14	0.1
72.64	0.124		72.64	0.641		72.64	0.773		72.64	0.511		72.64	0.273		72.64	0.178		72.64	0.959		72.64	2.468		72.64	0.589		72.64	0.204
73.14	0.128		73.14	0.691		73.14	1.272		73.14	0.53		73.14	0.248		73.14	0.161		73.14	0.903		73.14	2.545		73.14	0.558		73.14	0.314
73.64	0.16		73.64	0.719		73.64	1.683		73.64	0.533		73.64	0.347		73.64	0.16		73.64	0.917		73.64	2.554		73.64	0.54		73.64	0.366
74.14	0.207		74.14	0.634		74.14	2.063		74.14	0.535		74.14	0.393		74.14	0.194		74.14	0.837		74.14	2.545		74.14	0.51		74.14	0.465
74.64	0.226		74.64	0.65		74.64	2.466		74.64	0.527		74.64	0.438		74.64	0.168		74.64	0.791		74.64	2.495		74.64	0.459		74.64	0.559
75.14	-0.286		75.14	0.052		75.14	2.756		75.14	-0.049		75.14	-0.049		75.14	-0.272		75.14	-0.188		75.14	2.34		75.14	-0.055		75.14	0.135
75.64	0.333		75.64	0.73		75.64	3.048		75.64	0.571		75.64	0.353		75.64	0.371		75.64	0.479		75.64	2.181		75.64	0.217		75.64	0.282
76.14	0.336		76.14	0.715		76.14	3.131		76.14	0.49		76.14	0.328		76.14	0.343		76.14	0.203		76.14	1.956		76.14	0.185		76.14	0.41
76.64	0.313		76.64	0.279		76.64	3.227		76.64	0.152		76.64	0.263		76.64	0.336		76.64	0.276		76.64	1.728		76.64	0.111		76.64	-0.537
77.14	0.306		77.14	0.256		77.14	3.174		77.14	0.127		77.14	0.216		77.14	0.262		77.14	0.161		77.14	1.421		77.14	0.094		77.14	-0.456
77.64	0.291		77.64	0.178		77.64	3.148		77.64	0.094		77.64	0.227		77.64	0.246		77.64	0.039		77.64	1.161		77.64	-0.016		77.64	-0.433
78.14	0.274		78.14	0.119		78.14	3.005		78.14	-0.001		78.14	0.182		78.14	0.202		78.14	-0.07		78.14	0.869		78.14	-0.044		78.14	-0.386
78.64	0.263		78.64	0.015		78.64	2.787		78.64	-0.065		78.64	0.171		78.64	0.139		78.64	-0.251		78.64	0.554		78.64	-0.099		78.64	-0.334
79.14	0.225		79.14	-0.046		79.14	2.574		79.14	-0.078		79.14	0.153		79.14	0.111		79.14	-0.298		79.14	0.26		79.14	-0.152		79.14	-0.318
79.64	0.174		79.64	-0.115		79.64	2.273		79.64	-0.162		79.64	0.143		79.64	0.05		79.64	-0.403		79.64	-0.049		79.64	-0.219		79.64	-0.244
80.14	0.178		80.14	-0.169		80.14	1.927		80.14	-0.179		80.14	0.078		80.14	0.049		80.14	-0.478		80.14	-0.331		80.14	-0.236		80.14	-0.275
80.64	0.151		80.64	-0.23		80.64	1.655		80.64	-0.171		80.64	0.05		80.64	0.017		80.64	-0.503		80.64	-0.579		80.64	-0.281		80.64	-0.185
81.14	0.134		81.14	-0.231		81.14	1.285		81.14	-0.192		81.14	0.043		81.14	0.004		81.14	-0.565		81.14	-0.784		81.14	-0.313		81.14	-0.16
81.64	0.117		81.64	-0.252		81.64	0.924		81.64	-0.251		81.64	-0.015		81.64	-0.019		81.64	-0.556		81.64	-0.989		81.64	-0.351		81.64	-0.16
82.14	0.105		82.14	-0.281		82.14	0.574		82.14	-0.249		82.14	-0.054		82.14	-0.049		82.14	-0.498		82.14	-1.166		82.14	-0.339		82.14	-0.058
82.64	0.09		82.64	-0.299		82.64	0.227		82.64	-0.273		82.64	-0.091		82.64	-0.06		82.64	-0.574		82.64	-1.312		82.64	-0.336		82.64	-0.097
83.14	0.071		83.14	-0.323		83.14	-0.055		83.14	-0.283		83.14	-0.087		83.14	-0.073		83.14	-0.547		83.14	-1.438		83.14	-0.323		83.14	-0.098
83.64	0.028		83.64	-0.318		83.64	-0.376		83.64	-0.277		83.64	-0.126		83.64	-0.083		83.64	-0.504		83.64	-1.519		83.64	-0.302		83.64	-0.079
84.14	0.013		84.14	-0.344		84.14	-0.616		84.14	-0.246		84.14	-0.16		84.14	-0.096		84.14	-0.503		84.14	-1.582		84.14	-0.294		84.14	-0.074
84.64	-0.005		84.64	-0.305		84.64	-0.906		84.64	-0.247		84.64	-0.22		84.64	-0.11		84.64	-0.527		84.64	-1.625		84.64	-0.294		84.64	-0.092
85.14	-0.031		85.14	-0.308		85.14	-1.148		85.14	-0.237		85.14	-0.213		85.14	-0.115		85.14	-0.43		85.14	-1.634		85.14	-0.28		85.14	-0.116
85.64	-0.03		85.64	-0.316		85.64	-1.406		85.64	-0.251		85.64	-0.287		85.64	-0.084		85.64	-0.42		85.64	-1.622		85.64	-0.278		85.64	-0.059
86.14	-0.072		86.14	-0.269		86.14	-1.575		86.14	-0.197		86.14	-0.22		86.14	-0.118		86.14	-0.353		86.14	-1.561		86.14	-0.251		86.14	-0.133
86.64	-0.089		86.64	-0.242		86.64	-1.701		86.64	-0.197		86.64	-0.191		86.64	-0.148		86.64	-0.301		86.64	-1.518		86.64	-0.222		86.64	-0.128
87.14	-0.084		87.14	-0.212		87.14	-1.823		87.14	-0.162		87.14	-0.249		87.14	-0.099		87.14	-0.196		87.14	-1.446		87.14	-0.212		87.14	-0.128
87.64	-0.124		87.64	-0.196		87.64	-1.874		87.64	-0.164		87.64	-0.224		87.64	-0.128		87.64	-0.213		87.64	-1.33		87.64	-0.137		87.64	-0.142
88.14	-0.127		88.14	-0.232		88.14	-1.931		88.14	-0.111		88.14	-0.32		88.14	-0.132		88.14	-0.193		88.14	-1.228		88.14	-0.14		88.14	-0.195
88.64	-0.113		88.64	-0.143		88.64	-1.917		88.64	-0.114		88.64	-0.274		88.64	-0.136		88.64	-0.126		88.64	-1.082		88.64	-0.122		88.64	-0.137
89.14	-0.129		89.14	-0.135		89.14	-1.867		89.14	-0.108		89.14	-0.313		89.14	-0.124		89.14	-0.066		89.14	-0.938		89.14	-0.117		89.14	-0.204
89.64	-0.129		89.64	-0.142		89.64	-1.82		89.64	-0.08		89.64	-0.294		89.64	-0.127		89.64	-0.032		89.64	-0.795		89.64	-0.073		89.64	-0.189
90.14	-0.103		90.14	-0.063		90.14	-1.687		90.14	-0.065		90.14	-0.247		90.14	-0.084		90.14	0.062		90.14	-0.62		90.14	-0.061		90.14	-0.242
90.64	-0.087		90.64	-0.021		90.64	-1.573		90.64	-0.019		90.64	-0.254		90.64	-0.077		90.64	0.068		90.64	-0.449		90.64	-0.037		90.64	-0.246
91.14	-0.106		91.14	0.007		91.14	-1.426		91.14	0.017		91.14	-0.203		91.14	-0.037		91.14	0.104		91.14	-0.27		91.14	0.006		91.14	-0.258
91.64	-0.077		91.64	0.023		91.64	-1.209		91.64	0.042		91.64	-0.204		91.64	-0.004		91.64	0.155		91.64	-0.102		91.64	-0.016		91.64	-0.278
92.14	-0.257		92.14	-0.09		92.14	-0.984		92.14	-0.095		92.14	-0.099		92.14	-0.1		92.14	-0.106		92.14	0.082		92.14	-0.015		92.14	-0.054
92.64	-0.227		92.64	-0.048		92.64	-0.714		92.64	-0.069		92.64	-0.024		92.64	-0.066		92.64	-0.06		92.64	0.241		92.64	0.038		92.64	-0.1
93.14	-0.216		93.14	-0.001		93.14	-0.502		93.14	-0.039		93.14	-0.028		93.14	-0.066		93.14	-0.024		93.14	0.4		93.14	0.055		93.14	0.017
93.64	-0.208		93.64	-0.029		93.64	-0.207		93.64	-0.05		93.64	-0.013		93.64	-0.052		93.64	-0.043		93.64	0.532		93.64	0.036		93.64	-0.047
94.14	-0.163		94.14	-0.019		94.14	0.045		94.14	-0.037		94.14	0.04		94.14	-0.009		94.14	-0.049		94.14	0.643		94.14	0.052		94.14	-0.015
94.64	-0.158		94.64	-0.007		94.64	0.333		94.64	-0.019		94.64	0.083		94.64	-0.022		94.64	-0.05		94.64	0.72		94.64	0.031		94.64	-0.043

## Sheet: Figure 3a
Figure 3a
Time (d)	Per2:LUC_mean HL_1		Time (d)	Per2:LUC_mean HL_2		Time (d)	Per2:LUC_mean HL_3
0.0208	-3.096		0.0208	-5.2203		0.0208	-3.0983
0.0416	-1.2697		0.0416	-3.3007		0.0416	-2.434
0.0624	2.4273		0.0624	1.8227		0.0624	0.8527
0.0832	6.4497		0.0832	8.302		0.0832	5.233
0.104	9.0807		0.104	13.6243		0.104	9.0167
0.1248	10.0317		0.1248	16.5393		0.1248	11.125
0.1456	9.719		0.1456	17.0547		0.1456	11.6527
0.1664	8.7923		0.1664	16.2177		0.1664	11.2733
0.1872	7.7437		0.1872	14.7463		0.1872	10.4713
0.208	7.0017		0.208	13.1877		0.208	9.6933
0.2288	6.519		0.2288	11.7683		0.2288	8.9093
0.2496	6.291		0.2496	10.585		0.2496	8.1493
0.2704	6.289		0.2704	9.724		0.2704	7.456
0.2912	6.2587		0.2912	8.9867		0.2912	6.746
0.312	5.9363		0.312	8.2747		0.312	5.9977
0.3328	5.4903		0.3328	7.48		0.3328	5.2367
0.3536	4.8133		0.3536	6.5187		0.3536	4.3757
0.3744	4.027		0.3744	5.4283		0.3744	3.4597
0.3952	3.068		0.3952	4.1747		0.3952	2.4583
0.416	2.0667		0.416	2.8293		0.416	1.4973
0.4368	0.9717		0.4368	1.4777		0.4368	0.5357
0.4576	-0.1217		0.4576	0.1123		0.4576	-0.4703
0.4784	-1.1333		0.4784	-1.1687		0.4784	-1.395
0.5208	-0.819		0.5208	-2.0353		0.5208	-1
0.5416	-1.9557		0.5416	-3.928		0.5416	-3.0597
0.5624	-2.2217		0.5624	-4.6767		0.5624	-3.791
0.5832	-2.5587		0.5832	-5.1763		0.5832	-4.348
0.604	-3.3267		0.604	-5.829		0.604	-4.945
0.6248	-4.266		0.6248	-6.5383		0.6248	-5.5473
0.6456	-5.153		0.6456	-7.157		0.6456	-6.0063
0.6664	-5.877		0.6664	-7.6387		0.6664	-6.3003
0.6872	-6.4423		0.6872	-7.9977		0.6872	-6.4963
0.708	-6.8723		0.708	-8.2597		0.708	-6.6393
0.7288	-7.2157		0.7288	-8.511		0.7288	-6.7303
0.7496	-7.4917		0.7496	-8.6897		0.7496	-6.7867
0.7704	-7.6847		0.7704	-8.8303		0.7704	-6.8233
0.7912	-7.8403		0.7912	-8.9403		0.7912	-6.8313
0.812	-7.9283		0.812	-9.0317		0.812	-6.8207
0.8328	-8		0.8328	-9.1043		0.8328	-6.793
0.8536	-8.0593		0.8536	-9.1587		0.8536	-6.7487
0.8744	-8.0907		0.8744	-9.2017		0.8744	-6.7047
0.8952	-8.1143		0.8952	-9.2457		0.8952	-6.6463
0.916	-8.1293		0.916	-9.2693		0.916	-6.569
0.9368	-8.1327		0.9368	-9.2813		0.9368	-6.473
0.9576	-8.0923		0.9576	-9.284		0.9576	-6.3807
0.9784	-7.9957		0.9784	-9.3277		0.9784	-6.2693
1.0208	-6.4957		1.0208	-8.253		1.0208	-4.6317
1.0416	-4.5007		1.0416	-6.6917		1.0416	-3.83
1.0624	-0.9923		1.0624	-4.0063		1.0624	-1.5077
1.0832	3.886		1.0832	-0.02		1.0832	1.7747
1.104	8.5133		1.104	4.2923		1.104	5.3
1.1248	11.7113		1.1248	7.9877		1.1248	8.15
1.1456	12.9837		1.1456	10.46		1.1456	9.888
1.1664	12.7707		1.1664	11.4963		1.1664	10.5627
1.1872	11.9023		1.1872	11.6053		1.1872	10.3417
1.208	10.943		1.208	11.3157		1.208	9.8837
1.2288	10.056		1.2288	10.8317		1.2288	9.2563
1.2496	9.4573		1.2496	10.3977		1.2496	8.6083
1.2704	8.987		1.2704	10.0757		1.2704	8.0497
1.2912	8.7033		1.2912	9.968		1.2912	7.5913
1.312	8.552		1.312	9.9943		1.312	7.1497
1.3328	8.3607		1.3328	10.109		1.3328	6.8077
1.3536	7.981		1.3536	10.1553		1.3536	6.3907
1.3744	7.519		1.3744	9.9297		1.3744	5.8357
1.3952	6.819		1.3952	9.479		1.3952	5.2583
1.416	5.957		1.416	8.7713		1.416	4.537
1.4368	4.9963		1.4368	7.8703		1.4368	3.7253
1.4576	3.9243		1.4576	6.68		1.4576	2.828
1.4784	2.7373		1.4784	5.3443		1.4784	1.9637
1.5208	-0.7903		1.5208	6.127		1.5208	1.557
1.5416	-1.6633		1.5416	1.3813		1.5416	-1.232
1.5624	-2.59		1.5624	-0.6277		1.5624	-2.1487
1.5832	-3.396		1.5832	-2.0077		1.5832	-2.8717
1.604	-4.083		1.604	-3.1887		1.604	-3.4887
1.6248	-4.5873		1.6248	-4.2657		1.6248	-4.1217
1.6456	-4.93		1.6456	-5.173		1.6456	-4.6513
1.6664	-5.152		1.6664	-5.881		1.6664	-5.0697
1.6872	-5.288		1.6872	-6.465		1.6872	-5.372
1.708	-5.3643		1.708	-6.9577		1.708	-5.6103
1.7288	-5.3997		1.7288	-7.4523		1.7288	-5.829
1.7496	-5.383		1.7496	-7.9177		1.7496	-6.007
1.7704	-5.3493		1.7704	-8.3597		1.7704	-6.1817
1.7912	-5.2667		1.7912	-8.7347		1.7912	-6.3363
1.812	-5.162		1.812	-9.06		1.812	-6.464
1.8328	-5.011		1.8328	-9.3217		1.8328	-6.5557
1.8536	-4.8303		1.8536	-9.528		1.8536	-6.6437
1.8744	-4.553		1.8744	-9.5853		1.8744	-6.642
1.8952	-4.271		1.8952	-9.6777		1.8952	-6.6917
1.916	-3.9607		1.916	-9.7407		1.916	-6.718
1.9368	-3.6017		1.9368	-9.7507		1.9368	-6.735
1.9576	-3.224		1.9576	-9.728		1.9576	-6.7283
1.9784	-2.7783		1.9784	-9.646		1.9784	-6.68
2.0208	-1.5763		2.0208	-8.757		2.0208	-5.2693
2.0416	-0.912		2.0416	-7.5583		2.0416	-5.0047
2.0624	-0.2573		2.0624	-4.9433		2.0624	-3.4167
2.0832	0.3587		2.0832	-0.961		2.0832	-0.5193
2.104	1.036		2.104	3.2987		2.104	2.985
2.1248	1.6267		2.1248	6.9057		2.1248	6.1083
2.1456	2.2083		2.1456	9.2257		2.1456	8.1017
2.1664	2.7307		2.1664	10.246		2.1664	9.0107
2.1872	3.122		2.1872	10.577		2.1872	9.0707
2.208	3.4843		2.208	10.434		2.208	8.7523
2.2288	3.7017		2.2288	10.2087		2.2288	8.3537
2.2496	3.8873		2.2496	9.9963		2.2496	7.924
2.2704	3.939		2.2704	9.835		2.2704	7.6137
2.2912	3.912		2.2912	9.8123		2.2912	7.436
2.312	3.8233		2.312	9.9433		2.312	7.291
2.3328	3.6027		2.3328	9.9433		2.3328	7.185
2.3536	3.368		2.3536	9.8943		2.3536	6.9723
2.3744	3.02		2.3744	9.599		2.3744	6.6557
2.3952	0.9797		2.3952	4.512		2.3952	3.0063
2.416	2.3197		2.416	8.5537		2.416	6.101
2.4368	1.887		2.4368	7.766		2.4368	5.513
2.4576	1.5283		2.4576	6.832		2.4576	5.0117
2.4784	1.1623		2.4784	5.6283		2.4784	4.4207
2.5208	-0.259		2.5208	2.7903		2.5208	2.4483
2.5416	-0.5737		2.5416	1.567		2.5416	0.6633
2.5624	-0.867		2.5624	0.3523		2.5624	-0.3457
2.5832	-1.1287		2.5832	-0.819		2.5832	-1.2717
2.604	-1.348		2.604	-1.9167		2.604	-2.2013
2.6248	-1.571		2.6248	-2.8067		2.6248	-3.2187
2.6456	-1.748		2.6456	-3.5867		2.6456	-3.995
2.6664	-1.9207		2.6664	-4.1493		2.6664	-4.523
2.6872	-2.045		2.6872	-4.6023		2.6872	-4.9287
2.708	-2.1383		2.708	-4.931		2.708	-5.2417
2.7288	-2.1883		2.7288	-5.1717		2.7288	-5.5327
2.7496	-2.212		2.7496	-5.3627		2.7496	-5.7773
2.7704	-2.2063		2.7704	-5.511		2.7704	-6.0233
2.7912	-2.1683		2.7912	-5.5537		2.7912	-6.215
2.812	-2.105		2.812	-5.5533		2.812	-6.4043
2.8328	-2.017		2.8328	-5.5317		2.8328	-6.5713
2.8536	-1.8983		2.8536	-5.4073		2.8536	-6.703
2.8744	-1.7823		2.8744	-5.2483		2.8744	-6.794
2.8952	-1.6143		2.8952	-5.0047		2.8952	-6.871
2.916	-1.4513		2.916	-4.733		2.916	-6.907
2.9368	-1.3187		2.9368	-4.4753		2.9368	-6.9883
2.9576	-1.0963		2.9576	-4.0903		2.9576	-6.9647
2.9784	-0.8637		2.9784	-3.6443		2.9784	-6.9117
3.0208	-0.3783		3.0208	-3.0777		3.0208	-5.7367
3.0416	-0.1133		3.0416	-2.515		3.0416	-5.45
3.0624	0.1283		3.0624	-1.937		3.0624	-4.1197
3.0832	0.3693		3.0832	-1.338		3.0832	-1.589
3.104	0.6083		3.104	-0.7477		3.104	1.49
3.1248	0.805		3.1248	-0.1267		3.1248	4.3047
3.1456	0.9867		3.1456	0.4877		3.1456	6.1817
3.1664	1.1793		3.1664	1.0577		3.1664	7.01
3.1872	1.3177		3.1872	1.6497		3.1872	7.2623
3.208	1.4577		3.208	2.1033		3.208	7.1727
3.2288	1.4973		3.2288	2.5723		3.2288	7.0387
3.2496	1.5427		3.2496	2.901		3.2496	6.8877
3.2704	1.5173		3.2704	3.155		3.2704	6.8577
3.2912	1.5057		3.2912	3.342		3.2912	6.8913
3.312	1.437		3.312	3.438		3.312	6.9873
3.3328	1.3333		3.3328	3.425		3.3328	7.0063
3.3536	1.2307		3.3536	3.3587		3.3536	6.977
3.3744	1.0873		3.3744	3.194		3.3744	6.8087
3.3952	0.9217		3.3952	3.0013		3.3952	6.4883
3.416	0.791		3.416	2.7783		3.416	6.1083
3.4368	0.615		3.4368	2.526		3.4368	5.6087
3.4576	0.442		3.4576	2.2287		3.4576	4.981
3.4784	0.2743		3.4784	1.9153		3.4784	4.1917
3.4992	0.109		3.4992	1.5567		3.4992	3.3617
3.52	-0.0283		3.52	1.2113		3.52	2.4867
3.5408	-0.1863		3.5408	0.861		3.5408	1.589
3.5616	-0.3077		3.5616	0.516		3.5616	0.645
3.5824	-0.454		3.5824	0.1303		3.5824	-0.2267
3.6032	-0.5787		3.6032	-0.219		3.6032	-1.0163
3.624	-0.7127		3.624	-0.526		3.624	-1.733
3.6448	-0.8053		3.6448	-0.848		3.6448	-2.3363
3.6656	-0.878		3.6656	-1.123		3.6656	-2.7947
3.6864	-0.95		3.6864	-1.3713		3.6864	-3.219
3.7072	-0.989		3.7072	-1.5857		3.7072	-3.545
3.728	-1.032		3.728	-1.743		3.728	-3.7963
3.7488	-1.0413		3.7488	-1.8973		3.7488	-4.0217
3.7696	-1.035		3.7696	-2.001		3.7696	-4.168
3.7904	-1.0303		3.7904	-2.095		3.7904	-4.2877
3.8112	-0.984		3.8112	-2.1417		3.8112	-4.3513
3.832	-0.9467		3.832	-2.1503		3.832	-4.3867
3.8528	-0.893		3.8528	-2.1633		3.8528	-4.3733
3.8736	-0.8063		3.8736	-2.1347		3.8736	-4.3187
3.8944	-0.7143		3.8944	-2.0677		3.8944	-4.222
3.9152	-0.599		3.9152	-1.9897		3.9152	-4.0727
3.936	-0.5107		3.936	-1.879		3.936	-3.9087
3.9568	-0.3803		3.9568	-1.7443		3.9568	-3.673
3.9776	-0.2687		3.9776	-1.59		3.9776	-3.4137
3.9984	-0.1377		3.9984	-1.4		3.9984	-3.1303
4.0192	-0.0347		4.0192	-1.2027		4.0192	-2.784
4.04	0.083		4.04	-0.9787		4.04	-2.39
4.0608	0.2083		4.0608	-0.763		4.0608	-1.9757
4.0816	0.2703		4.0816	-0.517		4.0816	-1.4913
4.1024	0.3633		4.1024	-0.2677		4.1024	-1.0303
4.1232	0.4183		4.1232	-0.0667		4.1232	-0.5657
4.144	0.4493		4.144	0.1327		4.144	-0.0447
4.1648	0.5083		4.1648	0.3807		4.1648	0.4453
4.1856	0.5873		4.1856	0.6123		4.1856	0.9313
4.2064	0.638		4.2064	0.821		4.2064	1.4597
4.2272	0.6643		4.2272	1.0523		4.2272	1.953
4.248	0.708		4.248	1.2577		4.248	2.3953
4.2688	0.7473		4.2688	1.4103		4.2688	2.8253
4.2896	0.769		4.2896	1.5847		4.2896	3.1603
4.3104	0.7683		4.3104	1.713		4.3104	3.4063
4.3312	0.759		4.3312	1.8073		4.3312	3.574
4.352	0.7497		4.352	1.8533		4.352	3.6933
4.3728	0.7167		4.3728	1.868		4.3728	3.7683
4.3936	0.66		4.3936	1.859		4.3936	3.6917
4.4144	0.6117		4.4144	1.8263		4.4144	3.5733
4.4352	0.552		4.4352	1.7133		4.4352	3.374
4.456	0.449		4.456	1.5993		4.456	3.133
4.4768	0.362		4.4768	1.441		4.4768	2.81
4.4976	0.2593		4.4976	1.2383		4.4976	2.4487
4.5184	0.164		4.5184	1.0313		4.5184	2.0577
4.5392	0.0683		4.5392	0.7977		4.5392	1.631
4.56	-0.0307		4.56	0.5827		4.56	1.2157
4.5808	-0.127		4.5808	0.3477		4.5808	0.819
4.6016	-0.236		4.6016	0.117		4.6016	0.4257
4.6224	-0.3233		4.6224	-0.1027		4.6224	-0.0073
4.6432	-0.4143		4.6432	-0.3517		4.6432	-0.3717
4.664	-0.4883		4.664	-0.5593		4.664	-0.7163
4.6848	-0.5377		4.6848	-0.7503		4.6848	-1.0527
4.7056	-0.6073		4.7056	-0.9277		4.7056	-1.3523
4.7264	-0.6297		4.7264	-1.0753		4.7264	-1.5987
4.7472	-0.6723		4.7472	-1.195		4.7472	-1.8327
4.768	-0.6857		4.768	-1.291		4.768	-2.0107
4.7888	-0.6913		4.7888	-1.3647		4.7888	-2.1397
4.8096	-0.6917		4.8096	-1.4177		4.8096	-2.2327
4.8304	-0.6687		4.8304	-1.4367		4.8304	-2.2967
4.8512	-0.634		4.8512	-1.44		4.8512	-2.318
4.872	-0.5823		4.872	-1.4217		4.872	-2.3047
4.8928	-0.5217		4.8928	-1.3583		4.8928	-2.242
4.9136	-0.4453		4.9136	-1.2867		4.9136	-2.176
4.9344	-0.3783		4.9344	-1.1787		4.9344	-2.067
4.9552	-0.2853		4.9552	-1.0663		4.9552	-1.933
4.976	-0.22		4.976	-0.95		4.976	-1.7817
4.9968	-0.1367		4.9968	-0.811		4.9968	-1.5863
5.0176	-0.0637		5.0176	-0.6643		5.0176	-1.3847
5.0384	0.02		5.0384	-0.4953		5.0384	-1.1593
5.0592	0.111		5.0592	-0.3277		5.0592	-0.9283
5.08	0.1887		5.08	-0.1487		5.08	-0.6487
5.1008	0.266		5.1008	0.0423		5.1008	-0.401
5.1216	0.3247		5.1216	0.2153		5.1216	-0.116
5.1424	0.4		5.1424	0.3737		5.1424	0.1407
5.1632	0.452		5.1632	0.5313		5.1632	0.382
5.184	0.4767		5.184	0.6593		5.184	0.6183
5.2048	0.5303		5.2048	0.783		5.2048	0.8247
5.2256	0.4873		5.2256	0.883		5.2256	1.003
5.2464	0.4747		5.2464	0.954		5.2464	1.15
5.2672	0.476		5.2672	1.0017		5.2672	1.253
5.288	0.4463		5.288	1.0253		5.288	1.3437
5.3088	0.4313		5.3088	1.021		5.3088	1.413
5.3296	0.377		5.3296	1.0037		5.3296	1.457
5.3504	0.338		5.3504	0.9697		5.3504	1.464
5.3712	0.2887		5.3712	0.9333		5.3712	1.452
5.392	0.2613		5.392	0.8733		5.392	1.4143
5.4128	0.2113		5.4128	0.8007		5.4128	1.3463
5.4336	0.1663		5.4336	0.716		5.4336	1.2723
5.4544	0.121		5.4544	0.636		5.4544	1.1507
5.4752	0.0703		5.4752	0.5357		5.4752	1.0453
5.496	0.008		5.496	0.4233		5.496	0.8983
5.5168	-0.047		5.5168	0.317		5.5168	0.7293
5.5376	-0.094		5.5376	0.209		5.5376	0.5767
5.5584	-0.1503		5.5584	0.087		5.5584	0.408
5.5792	-0.1823		5.5792	-0.0357		5.5792	0.218
5.6	-0.2413		5.6	-0.1503		5.6	0.053
5.6208	-0.2863		5.6208	-0.259		5.6208	-0.106
5.6416	-0.2973		5.6416	-0.344		5.6416	-0.2533
5.6624	-0.3277		5.6624	-0.4247		5.6624	-0.3897
5.6832	-0.3437		5.6832	-0.5007		5.6832	-0.5077
5.704	-0.3427		5.704	-0.553		5.704	-0.5997
5.7248	-0.34		5.7248	-0.5913		5.7248	-0.6897
5.7456	-0.328		5.7456	-0.621		5.7456	-0.774
5.7664	-0.2987		5.7664	-0.6303		5.7664	-0.8
5.7872	-0.2873		5.7872	-0.636		5.7872	-0.8273
5.808	-0.2637		5.808	-0.6113		5.808	-0.831
5.8288	-0.233		5.8288	-0.5987		5.8288	-0.8363
5.8496	-0.217		5.8496	-0.572		5.8496	-0.7973
5.8704	-0.1667		5.8704	-0.523		5.8704	-0.7393
5.8912	-0.1183		5.8912	-0.4523		5.8912	-0.6703
5.912	-0.0733		5.912	-0.385		5.912	-0.627
5.9328	-0.0237		5.9328	-0.3087		5.9328	-0.5237
5.9536	0.0173		5.9536	-0.1923		5.9536	-0.405
5.9744	0.056		5.9744	-0.0983		5.9744	-0.306
5.9952	0.093		5.9952	-0.0213		5.9952	-0.2013

## Sheet: Figure 3b
Figure 3b
Time (d)	Per2:LUC_mean LH_1		Time (d)	Per2:LUC_mean LH_2		Time (d)	Per2:LUC_mean LH_3
0.0208	0.832		0.0208	0.4707		0.0208	1.4577
0.0416	-0.2413		0.0416	0.0897		0.0416	0.7723
0.0624	-0.3043		0.0624	0.4663		0.0624	0.357
0.0832	-0.0297		0.0832	1.2017		0.0832	0.3607
0.104	0.2683		0.104	1.7067		0.104	0.407
0.1248	0.4203		0.1248	1.8923		0.1248	0.3713
0.1456	0.4427		0.1456	1.9413		0.1456	0.2877
0.1664	0.482		0.1664	1.8897		0.1664	0.173
0.1872	0.435		0.1872	1.7867		0.1872	0.124
0.208	0.3373		0.208	1.5957		0.208	-0.0263
0.2288	0.146		0.2288	1.3447		0.2288	-0.166
0.2496	-0.0177		0.2496	0.9893		0.2496	-0.4027
0.2704	-0.282		0.2704	0.4883		0.2704	-0.644
0.2912	-0.5313		0.2912	-0.018		0.2912	-0.931
0.312	-0.7783		0.312	-0.515		0.312	-1.222
0.3328	-1.034		0.3328	-1.0767		0.3328	-1.497
0.3536	-1.3303		0.3536	-1.622		0.3536	-1.8463
0.3744	-1.582		0.3744	-2.1737		0.3744	-2.1267
0.3952	-1.855		0.3952	-2.7207		0.3952	-2.4177
0.416	-2.1043		0.416	-3.2283		0.416	-2.6823
0.4368	-2.3523		0.4368	-3.729		0.4368	-2.9893
0.4576	-2.5933		0.4576	-4.2027		0.4576	-3.262
0.4784	-2.919		0.4784	-4.6413		0.4784	-3.5533
0.5208	-0.862		0.5208	-2.239		0.5208	-1.972
0.5416	0.6973		0.5416	0.8767		0.5416	-0.107
0.5624	2.0847		0.5624	3.2447		0.5624	1.4703
0.5832	2.772		0.5832	4.7183		0.5832	2.745
0.604	2.7143		0.604	4.9847		0.604	3.371
0.6248	1.7953		0.6248	4.0593		0.6248	3.418
0.6456	0.486		0.6456	2.5653		0.6456	2.6957
0.6664	-0.973		0.6664	0.8713		0.6664	1.578
0.6872	-2.229		0.6872	-0.6377		0.6872	0.41
0.708	-3.257		0.708	-1.8307		0.708	-0.6523
0.7288	-3.992		0.7288	-2.612		0.7288	-1.4907
0.7496	-4.5517		0.7496	-3.1423		0.7496	-2.0873
0.7704	-4.916		0.7704	-3.3763		0.7704	-2.5077
0.7912	-5.1103		0.7912	-3.4143		0.7912	-2.7497
0.812	-5.1687		0.812	-3.226		0.812	-2.8527
0.8328	-5.107		0.8328	-2.8833		0.8328	-2.7737
0.8536	-4.8953		0.8536	-2.3877		0.8536	-2.5337
0.8744	-4.5847		0.8744	-1.742		0.8744	-2.2123
0.8952	-4.1507		0.8952	-0.9333		0.8952	-1.7267
0.916	-3.6567		0.916	-0.0347		0.916	-1.2007
0.9368	-3.128		0.9368	0.912		0.9368	-0.6343
0.9576	-2.578		0.9576	1.8693		0.9576	-0.0937
0.9784	-2.0377		0.9784	2.742		0.9784	0.3333
1.0208	1.5997		1.0208	2.3583		1.0208	2.6947
1.0416	2.8667		1.0416	0.4637		1.0416	1.315
1.0624	5.8223		1.0624	1.006		1.0624	1.4707
1.0832	9.481		1.0832	1.928		1.0832	2.031
1.104	12.137		1.104	3.0317		1.104	2.4487
1.1248	12.7787		1.1248	3.9933		1.1248	2.7157
1.1456	11.8793		1.1456	4.2057		1.1456	2.7973
1.1664	10.4193		1.1664	4.239		1.1664	2.8377
1.1872	8.836		1.1872	4.1083		1.1872	2.8407
1.208	7.5417		1.208	3.7453		1.208	2.6917
1.2288	6.4937		1.2288	3.116		1.2288	2.4163
1.2496	5.676		1.2496	2.4967		1.2496	2.0217
1.2704	5.0193		1.2704	1.8243		1.2704	1.5007
1.2912	4.351		1.2912	1.171		1.2912	0.9303
1.312	3.6307		1.312	0.387		1.312	0.3473
1.3328	2.8733		1.3328	-0.3113		1.3328	-0.2163
1.3536	2.0153		1.3536	-0.9403		1.3536	-0.8327
1.3744	1.1543		1.3744	-1.5727		1.3744	-1.4137
1.3952	0.2847		1.3952	-2.168		1.3952	-2.0373
1.416	-0.613		1.416	-2.7527		1.416	-2.5547
1.4368	-1.4267		1.4368	-3.248		1.4368	-3.0623
1.4576	-2.194		1.4576	-3.6897		1.4576	-3.5953
1.4784	-2.907		1.4784	-4.131		1.4784	-4.088
1.5208	-4.0613		1.5208	-4.0913		1.5208	-3.78
1.5416	-4.6147		1.5416	-4.0623		1.5416	-3.5187
1.5624	-4.939		1.5624	-3.7193		1.5624	-2.65
1.5832	-5.1543		1.5832	-2.9083		1.5832	-1.2183
1.604	-5.2583		1.604	-2.0863		1.604	0.1873
1.6248	-5.242		1.6248	-1.6517		1.6248	1.14
1.6456	-5.1227		1.6456	-1.6843		1.6456	1.3317
1.6664	-4.9383		1.6664	-1.932		1.6664	0.9907
1.6872	-4.736		1.6872	-2.1973		1.6872	0.499
1.708	-4.5193		1.708	-2.47		1.708	-0.003
1.7288	-4.2873		1.7288	-2.607		1.7288	-0.3333
1.7496	-4.0407		1.7496	-2.568		1.7496	-0.4413
1.7704	-3.7523		1.7704	-2.542		1.7704	-0.5133
1.7912	-3.4207		1.7912	-2.3027		1.7912	-0.3707
1.812	-3.0577		1.812	-2.0303		1.812	-0.1
1.8328	-2.6207		1.8328	-1.651		1.8328	0.2833
1.8536	-2.1287		1.8536	-1.0993		1.8536	0.7303
1.8744	-1.596		1.8744	-0.6167		1.8744	1.2123
1.8952	-1.056		1.8952	-0.0107		1.8952	1.721
1.916	-0.4497		1.916	0.5567		1.916	2.1987
1.9368	0.174		1.9368	1.14		1.9368	2.7017
1.9576	0.7703		1.9576	1.65		1.9576	3.064
1.9784	1.3607		1.9784	2.1467		1.9784	3.3583
2.0208	3.369		2.0208	4.2077		2.0208	5.5927
2.0416	3.7593		2.0416	3.997		2.0416	2.5383
2.0624	4.104		2.0624	4.8167		2.0624	2.0217
2.0832	4.3533		2.0832	5.8787		2.0832	1.607
2.104	4.3363		2.104	6.731		2.104	1.494
2.1248	4.3367		2.1248	6.938		2.1248	1.3767
2.1456	4.157		2.1456	6.6177		2.1456	1.2067
2.1664	3.865		2.1664	6.0523		2.1664	1.0613
2.1872	3.565		2.1872	5.3243		2.1872	0.7967
2.208	3.208		2.208	4.7057		2.208	0.5103
2.2288	2.7957		2.2288	3.9747		2.2288	0.109
2.2496	2.3773		2.2496	3.3423		2.2496	-0.3413
2.2704	1.958		2.2704	2.6543		2.2704	-0.8713
2.2912	1.5497		2.2912	2.0257		2.2912	-1.4207
2.312	1.1373		2.312	1.3173		2.312	-1.9557
2.3328	0.734		2.3328	0.579		2.3328	-2.479
2.3536	0.3423		2.3536	-0.1223		2.3536	-2.9807
2.3744	-0.01		2.3744	-0.8373		2.3744	-3.461
2.3952	-1.2343		2.3952	-2.6853		2.3952	-4.904
2.416	-0.7093		2.416	-2.0897		2.416	-4.3873
2.4368	-1.0007		2.4368	-2.5657		2.4368	-4.8473
2.4576	-1.2513		2.4576	-3.0627		2.4576	-5.2267
2.4784	-1.4803		2.4784	-3.4337		2.4784	-5.5867
2.5208	-1.9657		2.5208	-4.0113		2.5208	-4.7553
2.5416	-2.1247		2.5416	-4.1623		2.5416	-4.366
2.5624	-2.1777		2.5624	-4.3163		2.5624	-3.1233
2.5832	-2.197		2.5832	-4.4047		2.5832	-1.2627
2.604	-2.2017		2.604	-4.4083		2.604	0.518
2.6248	-2.1743		2.6248	-4.35		2.6248	1.4097
2.6456	-2.131		2.6456	-4.2137		2.6456	1.3263
2.6664	-2.0517		2.6664	-4.0357		2.6664	0.8033
2.6872	-1.975		2.6872	-3.8083		2.6872	0.2003
2.708	-1.8693		2.708	-3.551		2.708	-0.352
2.7288	-1.75		2.7288	-3.2053		2.7288	-0.6093
2.7496	-1.6003		2.7496	-2.8287		2.7496	-0.7983
2.7704	-1.4507		2.7704	-2.3817		2.7704	-0.6973
2.7912	-1.286		2.7912	-1.9233		2.7912	-0.516
2.812	-1.105		2.812	-1.353		2.812	-0.2267
2.8328	-0.9083		2.8328	-0.8077		2.8328	0.15
2.8536	-0.691		2.8536	-0.1163		2.8536	0.5453
2.8744	-0.472		2.8744	0.5567		2.8744	0.96
2.8952	-0.2767		2.8952	1.2843		2.8952	1.4023
2.916	-0.0593		2.916	1.9793		2.916	1.738
2.9368	0.1503		2.9368	2.6687		2.9368	2.0763
2.9576	0.351		2.9576	3.2727		2.9576	2.31
2.9784	0.538		2.9784	3.9093		2.9784	2.3933
3.0208	1.2913		3.0208	3.1353		3.0208	3.8537
3.0416	1.3383		3.0416	3.54		3.0416	3.4007
3.0624	1.4237		3.0624	3.732		3.0624	4.1333
3.0832	1.4973		3.0832	3.8487		3.0832	5.815
3.104	1.5437		3.104	3.789		3.104	7.4677
3.1248	1.549		3.1248	3.7317		3.1248	8.1793
3.1456	1.544		3.1456	3.4337		3.1456	7.9097
3.1664	1.5127		3.1664	3.1517		3.1664	7.1073
3.1872	1.419		3.1872	2.8807		3.1872	6.019
3.208	1.3223		3.208	2.5083		3.208	4.946
3.2288	1.187		3.2288	2.051		3.2288	3.995
3.2496	1.0483		3.2496	1.588		3.2496	3.1317
3.2704	0.8623		3.2704	1.1463		3.2704	2.3747
3.2912	0.7047		3.2912	0.6933		3.2912	1.564
3.312	0.527		3.312	0.303		3.312	0.812
3.3328	0.3353		3.3328	-0.237		3.3328	-0.0093
3.3536	0.158		3.3536	-0.618		3.3536	-0.799
3.3744	-0.03		3.3744	-1.022		3.3744	-1.5673
3.3952	-0.201		3.3952	-1.354		3.3952	-2.308
3.416	-0.3513		3.416	-1.6023		3.416	-2.9407
3.4368	-0.476		3.4368	-1.8283		3.4368	-3.546
3.4576	-0.5997		3.4576	-2.0677		3.4576	-4.07
3.4784	-0.7073		3.4784	-2.2037		3.4784	-4.5157
3.4992	-0.796		3.4992	-2.3197		3.4992	-4.8543
3.52	-0.8743		3.52	-2.352		3.52	-5.1557
3.5408	-0.9253		3.5408	-2.4007		3.5408	-5.3523
3.5616	-0.966		3.5616	-2.38		3.5616	-5.508
3.5824	-0.9947		3.5824	-2.3503		3.5824	-5.6043
3.6032	-1.0027		3.6032	-2.3003		3.6032	-5.5927
3.624	-0.9953		3.624	-2.1643		3.624	-5.4967
3.6448	-0.9587		3.6448	-2.0407		3.6448	-5.2987
3.6656	-0.9317		3.6656	-1.8727		3.6656	-5.0563
3.6864	-0.8853		3.6864	-1.7013		3.6864	-4.7263
3.7072	-0.8123		3.7072	-1.45		3.7072	-4.367
3.728	-0.7473		3.728	-1.223		3.728	-3.9427
3.7488	-0.6533		3.7488	-0.9683		3.7488	-3.458
3.7696	-0.5593		3.7696	-0.6867		3.7696	-2.937
3.7904	-0.465		3.7904	-0.3923		3.7904	-2.3423
3.8112	-0.3497		3.8112	-0.103		3.8112	-1.6913
3.832	-0.237		3.832	0.1467		3.832	-0.9497
3.8528	-0.116		3.8528	0.4057		3.8528	-0.2003
3.8736	-0.0017		3.8736	0.6887		3.8736	0.6233
3.8944	0.1247		3.8944	0.9387		3.8944	1.457
3.9152	0.236		3.9152	1.156		3.9152	2.2707
3.936	0.3493		3.936	1.332		3.936	3.0517
3.9568	0.4477		3.9568	1.524		3.9568	3.755
3.9776	0.5343		3.9776	1.6587		3.9776	4.3783
3.9984	0.6017		3.9984	1.6843		3.9984	4.819
4.0192	0.6883		4.0192	1.708		4.0192	5.2333
4.04	0.7107		4.04	1.7193		4.04	5.4523
4.0608	0.7403		4.0608	1.6333		4.0608	5.5403
4.0816	0.7233		4.0816	1.5083		4.0816	5.47
4.1024	0.717		4.1024	1.3463		4.1024	5.2683
4.1232	0.629		4.1232	1.19		4.1232	4.8763
4.144	0.5983		4.144	0.9823		4.144	4.479
4.1648	0.552		4.1648	0.8433		4.1648	4.0293
4.1856	0.5		4.1856	0.67		4.1856	3.591
4.2064	0.463		4.2064	0.5113		4.2064	3.141
4.2272	0.4087		4.2272	0.3527		4.2272	2.6657
4.248	0.3477		4.248	0.211		4.248	2.182
4.2688	0.2973		4.2688	0.0713		4.2688	1.726
4.2896	0.2333		4.2896	-0.0727		4.2896	1.2893
4.3104	0.17		4.3104	-0.209		4.3104	0.809
4.3312	0.1113		4.3312	-0.2977		4.3312	0.32
4.352	0.0623		4.352	-0.449		4.352	-0.0927
4.3728	0.0017		4.3728	-0.548		4.3728	-0.5037
4.3936	-0.0637		4.3936	-0.6303		4.3936	-0.9163
4.4144	-0.126		4.4144	-0.671		4.4144	-1.2687
4.4352	-0.166		4.4352	-0.7403		4.4352	-1.5963
4.456	-0.2417		4.456	-0.824		4.456	-1.911
4.4768	-0.2747		4.4768	-0.8647		4.4768	-2.1763
4.4976	-0.3087		4.4976	-0.883		4.4976	-2.384
4.5184	-0.3543		4.5184	-0.8853		4.5184	-2.5677
4.5392	-0.3857		4.5392	-0.8973		4.5392	-2.6917
4.56	-0.414		4.56	-0.872		4.56	-2.776
4.5808	-0.4137		4.5808	-0.828		4.5808	-2.8203
4.6016	-0.428		4.6016	-0.8017		4.6016	-2.8443
4.6224	-0.428		4.6224	-0.744		4.6224	-2.8233
4.6432	-0.432		4.6432	-0.71		4.6432	-2.7927
4.664	-0.421		4.664	-0.6407		4.664	-2.7007
4.6848	-0.4107		4.6848	-0.5657		4.6848	-2.6127
4.7056	-0.373		4.7056	-0.4793		4.7056	-2.467
4.7264	-0.338		4.7264	-0.3673		4.7264	-2.297
4.7472	-0.3113		4.7472	-0.3053		4.7472	-2.1167
4.768	-0.2803		4.768	-0.179		4.768	-1.9187
4.7888	-0.226		4.7888	-0.0887		4.7888	-1.652
4.8096	-0.1823		4.8096	0.0203		4.8096	-1.412
4.8304	-0.1133		4.8304	0.1287		4.8304	-1.141
4.8512	-0.09		4.8512	0.235		4.8512	-0.839
4.872	-0.0153		4.872	0.3427		4.872	-0.5343
4.8928	0.0433		4.8928	0.4333		4.8928	-0.189
4.9136	0.088		4.9136	0.53		4.9136	0.124
4.9344	0.1453		4.9344	0.5993		4.9344	0.4897
4.9552	0.199		4.9552	0.6517		4.9552	0.796
4.976	0.2293		4.976	0.6943		4.976	1.0763
4.9968	0.2553		4.9968	0.7283		4.9968	1.373
5.0176	0.286		5.0176	0.7487		5.0176	1.629
5.0384	0.3037		5.0384	0.7247		5.0384	1.801
5.0592	0.3213		5.0592	0.6777		5.0592	1.9877
5.08	0.3337		5.08	0.6753		5.08	2.1193
5.1008	0.3493		5.1008	0.629		5.1008	2.2177
5.1216	0.3263		5.1216	0.5727		5.1216	2.2247
5.1424	0.327		5.1424	0.511		5.1424	2.1923
5.1632	0.313		5.1632	0.4107		5.1632	2.1177
5.184	0.28		5.184	0.323		5.184	1.9673
5.2048	0.2417		5.2048	0.2267		5.2048	1.8063
5.2256	0.2053		5.2256	0.118		5.2256	1.56
5.2464	0.1517		5.2464	0.055		5.2464	1.314
5.2672	0.107		5.2672	-0.0757		5.2672	1.0503
5.288	0.07		5.288	-0.1893		5.288	0.7413
5.3088	0.0267		5.3088	-0.2753		5.3088	0.4853
5.3296	-0.014		5.3296	-0.352		5.3296	0.2693
5.3504	-0.0477		5.3504	-0.428		5.3504	0.0267
5.3712	-0.084		5.3712	-0.476		5.3712	-0.226
5.392	-0.1033		5.392	-0.52		5.392	-0.438
5.4128	-0.1483		5.4128	-0.5273		5.4128	-0.6367
5.4336	-0.17		5.4336	-0.5577		5.4336	-0.8257
5.4544	-0.1993		5.4544	-0.549		5.4544	-0.9807
5.4752	-0.2233		5.4752	-0.5593		5.4752	-1.11
5.496	-0.2177		5.496	-0.5527		5.496	-1.2237
5.5168	-0.244		5.5168	-0.5323		5.5168	-1.3147
5.5376	-0.255		5.5376	-0.5167		5.5376	-1.3683
5.5584	-0.253		5.5584	-0.4667		5.5584	-1.423
5.5792	-0.2553		5.5792	-0.4153		5.5792	-1.435
5.6	-0.249		5.6	-0.3783		5.6	-1.448
5.6208	-0.246		5.6208	-0.3457		5.6208	-1.4247
5.6416	-0.216		5.6416	-0.2657		5.6416	-1.3643
5.6624	-0.2093		5.6624	-0.2273		5.6624	-1.334
5.6832	-0.2007		5.6832	-0.1663		5.6832	-1.234
5.704	-0.1673		5.704	-0.1303		5.704	-1.1457
5.7248	-0.1473		5.7248	-0.0747		5.7248	-1.0267
5.7456	-0.1127		5.7456	0.0023		5.7456	-0.8953
5.7664	-0.104		5.7664	0.039		5.7664	-0.795
5.7872	-0.0703		5.7872	0.0893		5.7872	-0.646
5.808	-0.0403		5.808	0.1337		5.808	-0.4773
5.8288	-0.014		5.8288	0.171		5.8288	-0.3437
5.8496	-0.012		5.8496	0.1723		5.8496	-0.1883
5.8704	0.0153		5.8704	0.2077		5.8704	-0.0707
5.8912	0.0367		5.8912	0.2007		5.8912	0.097
5.912	0.0683		5.912	0.2317		5.912	0.272
5.9328	0.0897		5.9328	0.2547		5.9328	0.4083
5.9536	0.0977		5.9536	0.2133		5.9536	0.5123
5.9744	0.0987		5.9744	0.2083		5.9744	0.586
5.9952	0.1037		5.9952	0.133		5.9952	0.626

## Sheet: Figure 3e
Figure 3e
Time (d)	Per2:LUC_mean dexa		Time (d)	Per2:LUC_mean HH_10-10		Time (d)	Per2:LUC_mean HH_12-12		Time (d)	Per2:LUC_mean HH_13-13		Time (d)	Per2:LUC_mean HL_10-10		Time (d)	Per2:LUC_mean HL_12-12		Time (d)	Per2:LUC_mean HL_13-13
0.0208	-4.3308		0.0208	-4.597		0.0208	-3.7687		0.0208	-3.0148		0.0208	-4.8494		0.0208	-3.356		0.0208	-2.549
0.0417	0.5925		0.0417	-3.8158		0.0417	-1.4763		0.0417	-2.9834		0.0417	-4.035		0.0417	-1.4073		0.0417	-2.143
0.0625	5.6645		0.0625	-1.2712		0.0625	2.9722		0.0625	-1.4434		0.0625	-1.7534		0.0625	3.5492		0.0625	-0.579
0.0833	10.0918		0.0833	2.3945		0.0833	7.8182		0.0833	1.2554		0.0833	2.0738		0.0833	10.1043		0.0833	2.2142
0.1042	13.2645		0.1042	5.6705		0.1042	11.3985		0.1042	3.9732		0.1042	5.7882		0.1042	15.5005		0.1042	5.059
0.125	14.8422		0.125	7.7287		0.125	12.9563		0.125	5.7584		0.125	8.5206		0.125	18.2593		0.125	6.9733
0.1458	14.8332		0.1458	8.7003		0.1458	12.9937		0.1458	6.704		0.1458	10.018		0.1458	18.8658		0.1458	7.7365
0.1667	13.839		0.1667	8.7653		0.1667	12.1063		0.1667	7.0722		0.1667	10.455		0.1667	17.687		0.1667	7.524
0.1875	12.1575		0.1875	8.5568		0.1875	10.9005		0.1875	6.7532		0.1875	10.4148		0.1875	15.6732		0.1875	6.8925
0.2083	10.9518		0.2083	8.4297		0.2083	9.8733		0.2083	6.3746		0.2083	10.1208		0.2083	13.369		0.2083	6.1463
0.2292	9.9685		0.2292	8.4348		0.2292	8.8103		0.2292	6.2466		0.2292	9.932		0.2292	10.6502		0.2292	5.5942
0.25	9.1508		0.25	8.4192		0.25	7.976		0.25	5.7082		0.25	9.5566		0.25	9.0602		0.25	5.1747
0.2708	8.494		0.2708	8.3753		0.2708	7.2652		0.2708	5.5104		0.2708	9.1646		0.2708	7.7133		0.2708	4.958
0.2917	7.9392		0.2917	8.3228		0.2917	6.4535		0.2917	5.2272		0.2917	8.6814		0.2917	6.5058		0.2917	4.664
0.3125	7.3012		0.3125	7.9788		0.3125	5.7858		0.3125	5.0188		0.3125	8.1276		0.3125	5.3297		0.3125	4.327
0.3333	6.5928		0.3333	7.5225		0.3333	4.8647		0.3333	4.5904		0.3333	7.3976		0.3333	4.1397		0.3333	4.0545
0.3542	5.793		0.3542	6.8233		0.3542	3.9492		0.3542	4.1766		0.3542	6.4648		0.3542	2.892		0.3542	3.5547
0.375	4.8025		0.375	6.0372		0.375	2.9163		0.375	3.5956		0.375	5.4492		0.375	1.5148		0.375	3.095
0.3958	3.7825		0.3958	5.0598		0.3958	1.8152		0.3958	2.993		0.3958	4.3824		0.3958	0.0917		0.3958	2.4263
0.4167	2.5713		0.4167	3.9015		0.4167	0.638		0.4167	2.3578		0.4167	3.1878		0.4167	-1.2572		0.4167	1.786
0.4375	1.3203		0.4375	2.786		0.4375	-0.5047		0.4375	1.5666		0.4375	2.0094		0.4375	-2.6422		0.4375	1.0125
0.4583	0.1312		0.4583	1.6558		0.4583	-1.494		0.4583	0.9426		0.4583	0.8092		0.4583	-3.8105		0.4583	0.3463
0.4792	-1.0967		0.4792	0.542		0.4792	-2.4785		0.4792	0.2964		0.4792	-0.2372		0.4792	-4.904		0.4792	-0.2715
0.5	-2.3197		0.5	-0.453		0.5	-3.3767		0.5	-0.3802		0.5	-1.25		0.5	-5.8372		0.5	-0.9193
0.5208	-3.4545		0.5208	-1.5042		0.5208	-4.1625		0.5208	-1.0118		0.5208	-2.2256		0.5208	-6.623		0.5208	-1.5675
0.5417	-4.4553		0.5417	-2.3815		0.5417	-4.8308		0.5417	-1.5692		0.5417	-3.0482		0.5417	-7.2395		0.5417	-2.1292
0.5625	-5.2325		0.5625	-3.2598		0.5625	-5.3252		0.5625	-2.0442		0.5625	-3.8148		0.5625	-7.6897		0.5625	-2.542
0.5833	-5.8392		0.5833	-3.8978		0.5833	-5.6157		0.5833	-2.4902		0.5833	-4.294		0.5833	-7.8302		0.5833	-2.8905
0.6042	-6.2303		0.6042	-4.4147		0.6042	-5.8035		0.6042	-2.8186		0.6042	-4.6684		0.6042	-7.8372		0.6042	-3.1488
0.625	-6.5707		0.625	-4.8418		0.625	-5.8807		0.625	-3.0862		0.625	-4.9044		0.625	-7.7207		0.625	-3.3672
0.6458	-6.7942		0.6458	-5.1972		0.6458	-5.914		0.6458	-3.2944		0.6458	-5.0246		0.6458	-7.5368		0.6458	-3.488
0.6667	-6.9078		0.6667	-5.4323		0.6667	-5.8888		0.6667	-3.3564		0.6667	-5.1086		0.6667	-7.3185		0.6667	-3.5713
0.6875	-7.0347		0.6875	-5.6457		0.6875	-5.8657		0.6875	-3.5176		0.6875	-5.1678		0.6875	-7.1155		0.6875	-3.6517
0.7083	-7.073		0.7083	-5.8328		0.7083	-5.8413		0.7083	-3.5828		0.7083	-5.1502		0.7083	-6.897		0.7083	-3.6915
0.7292	-7.052		0.7292	-5.8725		0.7292	-5.7493		0.7292	-3.6062		0.7292	-5.1148		0.7292	-6.6787		0.7292	-3.7728
0.75	-6.9992		0.75	-5.9118		0.75	-5.6538		0.75	-3.6308		0.75	-5.0492		0.75	-6.4525		0.75	-3.7682
0.7708	-6.8772		0.7708	-5.9012		0.7708	-5.4653		0.7708	-3.596		0.7708	-4.9418		0.7708	-6.1503		0.7708	-3.7313
0.7917	-6.723		0.7917	-5.8328		0.7917	-5.274		0.7917	-3.5356		0.7917	-4.8216		0.7917	-5.846		0.7917	-3.7112
0.8125	-6.5215		0.8125	-5.676		0.8125	-4.9955		0.8125	-3.4356		0.8125	-4.6514		0.8125	-5.4465		0.8125	-3.6158
0.8333	-6.2153		0.8333	-5.486		0.8333	-4.6552		0.8333	-3.2274		0.8333	-4.4484		0.8333	-4.984		0.8333	-3.5088
0.8542	-5.894		0.8542	-5.244		0.8542	-4.2793		0.8542	-3.044		0.8542	-4.2498		0.8542	-4.4922		0.8542	-3.3313
0.875	-5.504		0.875	-4.9465		0.875	-3.8785		0.875	-2.863		0.875	-3.9768		0.875	-3.9538		0.875	-3.1573
0.8958	-5.0635		0.8958	-4.5722		0.8958	-3.3488		0.8958	-2.6188		0.8958	-3.6878		0.8958	-3.3368		0.8958	-2.938
0.9167	-4.521		0.9167	-4.1407		0.9167	-2.7767		0.9167	-2.3764		0.9167	-3.3462		0.9167	-2.6067		0.9167	-2.6648
0.9375	-3.8907		0.9375	-3.6308		0.9375	-2.1675		0.9375	-2.0054		0.9375	-2.9706		0.9375	-1.8108		0.9375	-2.3573
0.9583	-3.2333		0.9583	-2.999		0.9583	-1.4483		0.9583	-1.6602		0.9583	-2.516		0.9583	-1.0202		0.9583	-1.9605
0.9792	-2.51		0.9792	-2.3672		0.9792	-0.6518		0.9792	-1.23		0.9792	-2.0236		0.9792	-0.0337		0.9792	-1.543
1	-1.6848		1	-1.5943		1	0.1698		1	-0.8456		1	-1.4928		1	0.9128		1	-1.0593
1.0208	-0.8213		1.0208	-0.8195		1.0208	1.0405		1.0208	-0.4412		1.0208	-0.8444		1.0208	1.9323		1.0208	-0.5602
1.0417	0.1353		1.0417	0.1913		1.0417	2.034		1.0417	0.0898		1.0417	-0.137		1.0417	3.1218		1.0417	0.0635
1.0625	1.0405		1.0625	1.032		1.0625	2.8985		1.0625	0.5992		1.0625	0.5506		1.0625	4.177		1.0625	0.5702
1.0833	2.0025		1.0833	1.891		1.0833	3.645		1.0833	1.0756		1.0833	1.2574		1.0833	5.0558		1.0833	1.2058
1.1042	2.7942		1.1042	2.817		1.1042	4.4308		1.1042	1.4822		1.1042	1.8884		1.1042	5.9285		1.1042	1.6975
1.125	3.5138		1.125	3.6107		1.125	5.0368		1.125	1.8308		1.125	2.5538		1.125	6.5672		1.125	2.193
1.1458	4.2573		1.1458	4.3782		1.1458	5.5007		1.1458	2.1738		1.1458	3.2086		1.1458	7.0362		1.1458	2.6628
1.1667	4.786		1.1667	5.0092		1.1667	5.857		1.1667	2.5242		1.1667	3.7248		1.1667	7.2702		1.1667	3.089
1.1875	5.2098		1.1875	5.4915		1.1875	6.0447		1.1875	2.7082		1.1875	4.27		1.1875	7.272		1.1875	3.425
1.2083	5.5738		1.2083	5.9168		1.2083	6.08		1.2083	2.9094		1.2083	4.5844		1.2083	7.1475		1.2083	3.6897
1.2292	5.742		1.2292	6.163		1.2292	5.939		1.2292	3.0272		1.2292	4.838		1.2292	6.8177		1.2292	3.8117
1.25	5.8722		1.25	6.2377		1.25	5.6797		1.25	3.0198		1.25	4.9834		1.25	6.4085		1.25	3.9438
1.2708	5.7435		1.2708	6.1247		1.2708	5.3137		1.2708	2.9916		1.2708	4.9104		1.2708	5.7053		1.2708	3.8815
1.2917	5.6338		1.2917	5.9418		1.2917	4.8428		1.2917	2.8852		1.2917	4.8038		1.2917	5.0145		1.2917	3.7915
1.3125	5.282		1.3125	5.6795		1.3125	4.3205		1.3125	2.7786		1.3125	4.6182		1.3125	4.2418		1.3125	3.6227
1.3333	4.851		1.3333	5.2673		1.3333	3.5992		1.3333	2.5306		1.3333	4.2742		1.3333	3.3722		1.3333	3.342
1.3542	4.436		1.3542	4.7148		1.3542	2.9315		1.3542	2.3916		1.3542	3.8846		1.3542	2.6405		1.3542	3.0025
1.375	3.8845		1.375	4.1108		1.375	2.2187		1.375	2.0508		1.375	3.3838		1.375	1.732		1.375	2.58
1.3958	3.2225		1.3958	3.3868		1.3958	1.5852		1.3958	1.7206		1.3958	2.7718		1.3958	0.9382		1.3958	2.1482
1.4167	2.5603		1.4167	2.6332		1.4167	0.8952		1.4167	1.4034		1.4167	2.2388		1.4167	0.1013		1.4167	1.7302
1.4375	1.8832		1.4375	1.9293		1.4375	0.2252		1.4375	1.011		1.4375	1.6422		1.4375	-0.6615		1.4375	1.2555
1.4583	1.281		1.4583	1.2517		1.4583	-0.3858		1.4583	0.766		1.4583	1.0848		1.4583	-1.2493		1.4583	0.9142
1.4792	0.6263		1.4792	0.6513		1.4792	-0.9608		1.4792	0.3782		1.4792	0.6294		1.4792	-1.8178		1.4792	0.5252
1.5	0.1008		1.5	-0.0032		1.5	-1.4128		1.5	0.114		1.5	0.147		1.5	-2.3463		1.5	0.2448
1.5208	-0.4932		1.5208	-0.5842		1.5208	-1.8882		1.5208	-0.2478		1.5208	-0.2884		1.5208	-2.7948		1.5208	-0.0928
1.5417	-1.0338		1.5417	-1.1478		1.5417	-2.301		1.5417	-0.51		1.5417	-0.6852		1.5417	-3.2022		1.5417	-0.3437
1.5625	-1.5088		1.5625	-1.6938		1.5625	-2.694		1.5625	-0.8082		1.5625	-1.0914		1.5625	-3.5243		1.5625	-0.5967
1.5833	-1.959		1.5833	-2.2142		1.5833	-3.0137		1.5833	-1.029		1.5833	-1.416		1.5833	-3.8152		1.5833	-0.825
1.6042	-2.3603		1.6042	-2.6623		1.6042	-3.2807		1.6042	-1.278		1.6042	-1.697		1.6042	-4.019		1.6042	-1.0425
1.625	-2.7245		1.625	-3.0737		1.625	-3.4988		1.625	-1.4908		1.625	-1.9238		1.625	-4.1605		1.625	-1.229
1.6458	-3.0168		1.6458	-3.4182		1.6458	-3.657		1.6458	-1.6584		1.6458	-2.1296		1.6458	-4.254		1.6458	-1.3818
1.6667	-3.256		1.6667	-3.674		1.6667	-3.798		1.6667	-1.884		1.6667	-2.229		1.6667	-4.3218		1.6667	-1.4818
1.6875	-3.387		1.6875	-3.894		1.6875	-3.8328		1.6875	-2.0154		1.6875	-2.3648		1.6875	-4.3105		1.6875	-1.5422
1.7083	-3.5222		1.7083	-4.0095		1.7083	-3.85		1.7083	-2.106		1.7083	-2.4108		1.7083	-4.2818		1.7083	-1.5692
1.7292	-3.6108		1.7292	-4.1518		1.7292	-3.8252		1.7292	-2.1736		1.7292	-2.4374		1.7292	-4.1678		1.7292	-1.595
1.75	-3.6402		1.75	-4.229		1.75	-3.7743		1.75	-2.0922		1.75	-2.4422		1.75	-4.0452		1.75	-1.5957
1.7708	-3.6167		1.7708	-4.2192		1.7708	-3.6618		1.7708	-2.151		1.7708	-2.4176		1.7708	-3.8903		1.7708	-1.5433
1.7917	-3.5272		1.7917	-4.1592		1.7917	-3.4917		1.7917	-2.0542		1.7917	-2.3352		1.7917	-3.6782		1.7917	-1.5465
1.8125	-3.451		1.8125	-4.0493		1.8125	-3.3025		1.8125	-2.034		1.8125	-2.2654		1.8125	-3.4257		1.8125	-1.4898
1.8333	-3.3142		1.8333	-3.8652		1.8333	-3.0598		1.8333	-1.925		1.8333	-2.1606		1.8333	-3.1255		1.8333	-1.4135
1.8542	-3.1227		1.8542	-3.66		1.8542	-2.7525		1.8542	-1.7784		1.8542	-2.0418		1.8542	-2.754		1.8542	-1.343
1.875	-2.9065		1.875	-3.4208		1.875	-2.3932		1.875	-1.6308		1.875	-1.9232		1.875	-2.3418		1.875	-1.2768
1.8958	-2.6317		1.8958	-3.0935		1.8958	-2.0095		1.8958	-1.4266		1.8958	-1.75		1.8958	-1.861		1.8958	-1.1855
1.9167	-2.3452		1.9167	-2.7135		1.9167	-1.604		1.9167	-1.2302		1.9167	-1.602		1.9167	-1.4035		1.9167	-1.092
1.9375	-2.0198		1.9375	-2.3047		1.9375	-1.1515		1.9375	-1.0322		1.9375	-1.4322		1.9375	-0.8238		1.9375	-1.0237
1.9583	-1.6492		1.9583	-1.8773		1.9583	-0.6422		1.9583	-0.7928		1.9583	-1.2606		1.9583	-0.2732		1.9583	-0.9123
1.9792	-1.2332		1.9792	-1.339		1.9792	-0.135		1.9792	-0.525		1.9792	-1.028		1.9792	0.3085		1.9792	-0.8193
2	-0.8793		2	-0.8743		2	0.4268		2	-0.2614		2	-0.8372		2	0.9385		2	-0.7045
2.0208	-0.4007		2.0208	-0.2987		2.0208	0.9827		2.0208	0.0034		2.0208	-0.6406		2.0208	1.5302		2.0208	-0.5927
2.0417	0.1607		2.0417	0.3943		2.0417	1.6132		2.0417	0.3282		2.0417	-0.3828		2.0417	2.2172		2.0417	-0.4825
2.0625	0.6122		2.0625	1.0038		2.0625	2.1308		2.0625	0.5442		2.0625	-0.1428		2.0625	2.7905		2.0625	-0.4073
2.0833	1.0152		2.0833	1.5732		2.0833	2.6153		2.0833	0.7978		2.0833	0.0628		2.0833	3.248		2.0833	-0.2885
2.1042	1.414		2.1042	2.077		2.1042	3.049		2.1042	1.073		2.1042	0.2822		2.1042	3.6615		2.1042	-0.2177
2.125	1.7282		2.125	2.5168		2.125	3.3273		2.125	1.208		2.125	0.5094		2.125	3.9723		2.125	-0.1285
2.1458	2.0008		2.1458	3.0025		2.1458	3.5367		2.1458	1.3836		2.1458	0.6768		2.1458	4.2573		2.1458	-0.043
2.1667	2.3327		2.1667	3.3523		2.1667	3.7303		2.1667	1.5556		2.1667	0.7918		2.1667	4.3857		2.1667	0.0605
2.1875	2.5682		2.1875	3.6867		2.1875	3.7865		2.1875	1.7182		2.1875	0.9622		2.1875	4.376		2.1875	0.1313
2.2083	2.7055		2.2083	3.8405		2.2083	3.829		2.2083	1.6518		2.2083	1.094		2.2083	4.3227		2.2083	0.192
2.2292	2.85		2.2292	3.992		2.2292	3.7453		2.2292	1.7616		2.2292	1.205		2.2292	4.1173		2.2292	0.2547
2.25	2.868		2.25	4.0862		2.25	3.5618		2.25	1.7132		2.25	1.2574		2.25	3.934		2.25	0.3067
2.2708	3.08		2.2708	4.1205		2.2708	3.495		2.2708	1.763		2.2708	1.3864		2.2708	3.6895		2.2708	0.3673
2.2917	3.0148		2.2917	4.0868		2.2917	3.1907		2.2917	1.7636		2.2917	1.4574		2.2917	3.3615		2.2917	0.4088
2.3125	2.9543		2.3125	3.8787		2.3125	2.8733		2.3125	1.6218		2.3125	1.4014		2.3125	2.8765		2.3125	0.4197
2.3333	2.6567		2.3333	3.4843		2.3333	2.48		2.3333	1.4654		2.3333	1.3482		2.3333	2.3585		2.3333	0.427
2.3542	2.4072		2.3542	3.1048		2.3542	1.9315		2.3542	1.3314		2.3542	1.2532		2.3542	1.788		2.3542	0.4607
2.375	2.1625		2.375	2.7572		2.375	1.5187		2.375	1.1722		2.375	1.2122		2.375	1.2822		2.375	0.4705
2.3958	1.8762		2.3958	2.3317		2.3958	1.1302		2.3958	1.06		2.3958	1.158		2.3958	0.8765		2.3958	0.4648
2.4167	1.6422		2.4167	1.9388		2.4167	0.7292		2.4167	0.8786		2.4167	1.065		2.4167	0.4053		2.4167	0.4305
2.4375	1.327		2.4375	1.539		2.4375	0.3057		2.4375	0.6644		2.4375	0.967		2.4375	-0.0905		2.4375	0.425
2.4583	1.0035		2.4583	1.0832		2.4583	-0.1238		2.4583	0.565		2.4583	0.8458		2.4583	-0.5342		2.4583	0.4295
2.4792	0.6688		2.4792	0.5623		2.4792	-0.5277		2.4792	0.3364		2.4792	0.7242		2.4792	-0.9368		2.4792	0.3772
2.5	0.3283		2.5	0.1155		2.5	-0.8662		2.5	0.1206		2.5	0.6108		2.5	-1.2967		2.5	0.3802
2.5208	0.0075		2.5208	-0.2733		2.5208	-1.2072		2.5208	-0.042		2.5208	0.4878		2.5208	-1.6293		2.5208	0.3188
2.5417	-0.2885		2.5417	-0.672		2.5417	-1.487		2.5417	-0.2582		2.5417	0.3532		2.5417	-1.8978		2.5417	0.3173
2.5625	-0.5508		2.5625	-1.089		2.5625	-1.7262		2.5625	-0.421		2.5625	0.2386		2.5625	-2.1087		2.5625	0.2757
2.5833	-0.788		2.5833	-1.4257		2.5833	-1.9368		2.5833	-0.5166		2.5833	0.1584		2.5833	-2.2913		2.5833	0.2405
2.6042	-1.053		2.6042	-1.7585		2.6042	-2.0922		2.6042	-0.6588		2.6042	-0.0092		2.6042	-2.4033		2.6042	0.2368
2.625	-1.2382		2.625	-1.9675		2.625	-2.231		2.625	-0.7804		2.625	-0.0466		2.625	-2.5198		2.625	0.1945
2.6458	-1.3898		2.6458	-2.1893		2.6458	-2.3137		2.6458	-0.8934		2.6458	-0.146		2.6458	-2.5415		2.6458	0.155
2.6667	-1.5317		2.6667	-2.3678		2.6667	-2.339		2.6667	-0.8878		2.6667	-0.2256		2.6667	-2.57		2.6667	0.1232
2.6875	-1.622		2.6875	-2.491		2.6875	-2.318		2.6875	-1.0186		2.6875	-0.2534		2.6875	-2.529		2.6875	0.091
2.7083	-1.6747		2.7083	-2.5092		2.7083	-2.296		2.7083	-1.0546		2.7083	-0.3256		2.7083	-2.4815		2.7083	0.0555
2.7292	-1.6968		2.7292	-2.4982		2.7292	-2.1978		2.7292	-1.0666		2.7292	-0.4042		2.7292	-2.354		2.7292	0.032
2.75	-1.6968		2.75	-2.4793		2.75	-2.1325		2.75	-1.0548		2.75	-0.4366		2.75	-2.235		2.75	-0.0282
2.7708	-1.6733		2.7708	-2.3822		2.7708	-1.9995		2.7708	-1.0374		2.7708	-0.473		2.7708	-2.069		2.7708	-0.0833
2.7917	-1.6042		2.7917	-2.2487		2.7917	-1.8082		2.7917	-0.9496		2.7917	-0.507		2.7917	-1.8752		2.7917	-0.0583
2.8125	-1.5373		2.8125	-2.1073		2.8125	-1.6407		2.8125	-0.905		2.8125	-0.509		2.8125	-1.6442		2.8125	-0.1155
2.8333	-1.4345		2.8333	-1.9337		2.8333	-1.3953		2.8333	-0.8204		2.8333	-0.4972		2.8333	-1.4322		2.8333	-0.132
2.8542	-1.298		2.8542	-1.6653		2.8542	-1.1813		2.8542	-0.7532		2.8542	-0.5128		2.8542	-1.1388		2.8542	-0.1583
2.875	-1.14		2.875	-1.4212		2.875	-0.93		2.875	-0.6374		2.875	-0.5132		2.875	-0.8482		2.875	-0.1655
2.8958	-0.966		2.8958	-1.16		2.8958	-0.6263		2.8958	-0.536		2.8958	-0.5088		2.8958	-0.5882		2.8958	-0.1912
2.9167	-0.7988		2.9167	-0.8358		2.9167	-0.3323		2.9167	-0.387		2.9167	-0.4954		2.9167	-0.2985		2.9167	-0.2125
2.9375	-0.567		2.9375	-0.5177		2.9375	-0.0932		2.9375	-0.2868		2.9375	-0.4714		2.9375	-0.0207		2.9375	-0.2295
2.9583	-0.3905		2.9583	-0.1715		2.9583	0.2035		2.9583	-0.143		2.9583	-0.4564		2.9583	0.3055		2.9583	-0.2273
2.9792	-0.1127		2.9792	0.195		2.9792	0.5217		2.9792	-0.0436		2.9792	-0.4468		2.9792	0.6457		2.9792	-0.2647
3	0.1503		3	0.5512		3	0.7902		3	0.123		3	-0.4168		3	0.9022		3	-0.2702

## Sheet: Figure 3f
Figure 3f
Period (h) dexa	Period (h) HH 10-10	Period (h) HH 12-12	Period (h) HH 13-13	Period (h) HL 10-10	Period (h) HL 12-12	Period (h) HL 13-13
23.6	24.2	24.5	23.9	27.2	24.7	25.7
23.8	24.1	24.3	23.4	25.6	24.5	25.2
23.7	24.2	24.8	23.4	26	25	25.8
23.8	24.2	24.4	23.4	24.9	24.3	25.2
24.1	24.3	24.2	24.1	24.8	23.9	26.3
24.4	24.5	24.3	25	25.4	24.1	26.9
