# Supplementary material for: Synchronization between peripheral circadian clock and feeding-fasting cycles in microfluidic device sustains oscillatory pattern of transcriptome
Source: Nat Commun. 2021 Oct 26;12:6185. doi: 10.1038/s41467-021-26294-9 (PMC8548598; doi:10.1038/s41467-021-26294-9)
Supplement: Supplementary file 6 — Source Data [file 41467_2021_26294_MOESM6_ESM.zip › Supplementary data/Meta_Clock_read.summary.xlsx]

## Sheet: results
Sample Name	Group Name	Original Sample Name	Sample Ref	Sample Project	Total	Trimmed	Perc trimmed	Trim passed	Uniquely Mapped	Perc uniq mapped	Multi Mapped	Total Mapped	Perc tot mapped	Counted	Perc counted on Mapped	Detected Genes	Condition	Paired	Removed
NE_2019_03_20_223	Elvassore	HH_20_1_1	mm10	Meta_Clock	6331895	334164	(5.28%)	5997731	4673941	77.9%	930578	5604519	93.4%	3424029	61.1%	10858	CTR1	0	FALSE
NE_2019_03_20_224	Elvassore	HH_20_1_2	mm10	Meta_Clock	6060642	307483	(5.07%)	5753159	4368713	75.9%	872498	5241211	91.1%	3249233	62%	10745	CTR1	0	FALSE
NE_2019_03_20_225	Elvassore	HH_20_1_3	mm10	Meta_Clock	4799119	252273	(5.26%)	4546846	3367226	74.1%	687836	4055062	89.2%	2578985	63.6%	10522	CTR1	0	FALSE
NE_2019_03_20_226	Elvassore	HH_20_1_4	mm10	Meta_Clock	6192645	268285	(4.33%)	5924360	4578860	77.3%	953284	5532144	93.4%	3502970	63.3%	10772	CTR1	0	FALSE
NE_2019_03_20_227	Elvassore	HH_12_2_1	mm10	Meta_Clock	5022812	169769	(3.38%)	4853043	3720474	76.7%	614510	4334984	89.3%	2954930	68.2%	10259	CTR2	0	FALSE
NE_2019_03_20_228	Elvassore	HH_12_2_3	mm10	Meta_Clock	7411755	355414	(4.80%)	7056341	5566367	78.9%	1003032	6569399	93.1%	4486650	68.3%	11073	CTR2	0	FALSE
NE_2019_03_20_229	Elvassore	HH_12_2_4	mm10	Meta_Clock	12582	1097	(8.72%)	11485	7568	65.9%	1446	9014	78.5%	5746	63.7%	107	CTR2	0	TRUE
NE_2019_03_20_230	Elvassore	HH_04_3_1	mm10	Meta_Clock	6393456	458467	(7.17%)	5934989	4587013	77.3%	866987	5454000	91.9%	3478872	63.8%	10928	CTR3	0	FALSE
NE_2019_03_20_231	Elvassore	HH_04_3_3	mm10	Meta_Clock	6136506	332942	(5.43%)	5803564	4490085	77.4%	860341	5350426	92.2%	3490960	65.2%	10867	CTR3	0	FALSE
NE_2019_03_20_232	Elvassore	HH_04_3_4	mm10	Meta_Clock	5896327	388941	(6.60%)	5507386	4283542	77.8%	819272	5102814	92.7%	3382993	66.3%	10686	CTR3	0	FALSE
NE_2019_03_20_233	Elvassore	HH_08_4_1	mm10	Meta_Clock	5152749	280573	(5.45%)	4872176	3760811	77.2%	698631	4459442	91.5%	2706454	60.7%	10505	CTR4	0	FALSE
NE_2019_03_20_234	Elvassore	HH_08_4_4	mm10	Meta_Clock	6027467	328269	(5.45%)	5699198	4503522	79%	807291	5310813	93.2%	3382796	63.7%	10585	CTR4	0	FALSE
NE_2019_03_20_235	Elvassore	HH_12_5_1	mm10	Meta_Clock	7409310	452088	(6.10%)	6957222	5419709	77.9%	1013698	6433407	92.5%	4183136	65%	11023	CTR5	0	FALSE
NE_2019_03_20_236	Elvassore	HH_12_5_2	mm10	Meta_Clock	6557983	398773	(6.08%)	6159210	4784963	77.7%	877870	5662833	91.9%	3745698	66.1%	10840	CTR5	0	FALSE
NE_2019_03_20_237	Elvassore	HH_12_5_3	mm10	Meta_Clock	7448702	508510	(6.83%)	6940192	5365170	77.3%	1009913	6375083	91.9%	4186343	65.7%	11066	CTR5	0	FALSE
NE_2019_03_20_238	Elvassore	HH_16_6_1	mm10	Meta_Clock	5952418	360733	(6.06%)	5591685	4355972	77.9%	781603	5137575	91.9%	3407715	66.3%	10786	CTR6	0	FALSE
NE_2019_03_20_239	Elvassore	HH_16_6_2	mm10	Meta_Clock	6025003	197374	(3.28%)	5827629	4423763	75.9%	778097	5201860	89.3%	3498517	67.3%	10640	CTR6	0	FALSE
NE_2019_03_20_240	Elvassore	HH_16_6_3	mm10	Meta_Clock	3798003	190930	(5.03%)	3607073	2694198	74.7%	645434	3339632	92.6%	1991256	59.6%	9905	CTR6	0	FALSE
NE_2019_03_20_241	Elvassore	HH_16_6_4	mm10	Meta_Clock	6482254	558668	(8.62%)	5923586	4523791	76.4%	871022	5394813	91.1%	3447655	63.9%	10620	CTR6	0	FALSE
NE_2019_03_20_244	Elvassore	HL_20_1_1	mm10	Meta_Clock	43658	3744	(8.58%)	39914	21851	54.7%	4686	26537	66.5%	16214	61.1%	406	EXP1	0	TRUE
NE_2019_03_20_245	Elvassore	HL_20_1_2	mm10	Meta_Clock	8021299	838381	(10.45%)	7182918	5402062	75.2%	1110442	6512504	90.7%	4111991	63.1%	10955	EXP1	0	FALSE
NE_2019_03_20_246	Elvassore	HL_20_1_3	mm10	Meta_Clock	5272340	257427	(4.88%)	5014913	3881847	77.4%	779304	4661151	92.9%	2939041	63.1%	10614	EXP1	0	FALSE
NE_2019_03_20_247	Elvassore	HL_20_1_4	mm10	Meta_Clock	5695154	277128	(4.87%)	5418026	4173196	77%	867006	5040202	93%	3256124	64.6%	10645	EXP1	0	FALSE
NE_2019_03_20_248	Elvassore	HL_12_2_1	mm10	Meta_Clock	4864374	198004	(4.07%)	4666370	3658607	78.4%	696655	4355262	93.3%	2875051	66%	10598	EXP2	0	FALSE
NE_2019_03_20_249	Elvassore	HL_12_2_2	mm10	Meta_Clock	6425271	350499	(5.46%)	6074772	4743929	78.1%	907507	5651436	93%	3766543	66.6%	10957	EXP2	0	FALSE
NE_2019_03_20_250	Elvassore	HL_12_2_3	mm10	Meta_Clock	5461086	305300	(5.59%)	5155786	4085766	79.2%	769644	4855410	94.2%	3262986	67.2%	10695	EXP2	0	FALSE
NE_2019_03_20_251	Elvassore	HL_12_2_4	mm10	Meta_Clock	6266903	356307	(5.69%)	5910596	4604579	77.9%	855196	5459775	92.4%	3581658	65.6%	10819	EXP2	0	FALSE
NE_2019_03_20_252	Elvassore	HL_04_3_1	mm10	Meta_Clock	5113058	282074	(5.52%)	4830984	3771978	78.1%	751714	4523692	93.6%	3010427	66.5%	10631	EXP3	0	FALSE
NE_2019_03_20_253	Elvassore	HL_04_3_2	mm10	Meta_Clock	5853898	327843	(5.60%)	5526055	4274816	77.4%	806130	5080946	91.9%	3265329	64.3%	10649	EXP3	0	FALSE
NE_2019_03_20_254	Elvassore	HL_04_3_4	mm10	Meta_Clock	6035895	312001	(5.17%)	5723894	4257878	74.4%	908153	5166031	90.3%	3003678	58.1%	10599	EXP3	0	FALSE
NE_2019_03_20_255	Elvassore	HL_08_4_1	mm10	Meta_Clock	5431485	280726	(5.17%)	5150759	3930361	76.3%	721625	4651986	90.3%	3072857	66.1%	10561	EXP4	0	FALSE
NE_2019_03_20_256	Elvassore	HL_08_4_2	mm10	Meta_Clock	7593059	510923	(6.73%)	7082136	5513419	77.8%	1068718	6582137	92.9%	4221481	64.1%	11011	EXP4	0	FALSE
NE_2019_03_20_257	Elvassore	HL_08_4_3	mm10	Meta_Clock	3718390	180287	(4.85%)	3538103	2784434	78.7%	528056	3312490	93.6%	2207951	66.7%	10260	EXP4	0	FALSE
NE_2019_03_20_258	Elvassore	HL_08_4_4	mm10	Meta_Clock	5372852	406867	(7.57%)	4965985	3694518	74.4%	727182	4421700	89%	2891403	65.4%	10452	EXP4	0	FALSE
NE_2019_03_20_259	Elvassore	HL_12_5_1	mm10	Meta_Clock	5934712	350890	(5.91%)	5583822	4192215	75.1%	825003	5017218	89.9%	3253891	64.9%	10648	EXP5	0	FALSE
NE_2019_03_20_260	Elvassore	HL_12_5_2	mm10	Meta_Clock	6512226	517420	(7.95%)	5994806	4513655	75.3%	911183	5424838	90.5%	3438590	63.4%	10710	EXP5	0	FALSE
NE_2019_03_20_261	Elvassore	HL_12_5_4	mm10	Meta_Clock	4915742	200683	(4.08%)	4715059	3610122	76.6%	724288	4334410	91.9%	2716501	62.7%	10413	EXP5	0	FALSE
NE_2019_03_20_262	Elvassore	HL_16_6_1	mm10	Meta_Clock	5062329	201470	(3.98%)	4860859	3778124	77.7%	655987	4434111	91.2%	2934861	66.2%	10540	EXP6	0	FALSE
NE_2019_03_20_263	Elvassore	HL_16_6_2	mm10	Meta_Clock	107796	10293	(9.55%)	97503	50041	51.3%	10952	60993	62.6%	37262	61.1%	1188	EXP6	0	TRUE
NE_2019_03_20_264	Elvassore	HL_16_6_3	mm10	Meta_Clock	6002214	291412	(4.86%)	5710802	4422025	77.4%	803790	5225815	91.5%	3451794	66.1%	10728	EXP6	0	FALSE
NE_2019_03_20_265	Elvassore	HL_16_6_4	mm10	Meta_Clock	5119227	244838	(4.78%)	4874389	3817319	78.3%	712667	4529986	92.9%	2944613	65%	10315	EXP6	0	FALSE
NE_2019_03_20_269	Elvassore	LH_20_1_2	mm10	Meta_Clock	9461948	1168917	(12.35%)	8293031	5972106	72%	1282867	7254973	87.5%	4269593	58.9%	11077	EXP8	0	FALSE
NE_2019_03_20_270	Elvassore	LH_20_1_3	mm10	Meta_Clock	5536802	347786	(6.28%)	5189016	3974248	76.6%	827579	4801827	92.5%	3055608	63.6%	10687	EXP8	0	FALSE
NE_2019_03_20_271	Elvassore	LH_20_1_4	mm10	Meta_Clock	4856741	275186	(5.67%)	4581555	3555438	77.6%	733847	4289285	93.6%	2724783	63.5%	10427	EXP8	0	FALSE
NE_2019_03_20_272	Elvassore	LH_12_2_1	mm10	Meta_Clock	4440149	199659	(4.50%)	4240490	3341555	78.8%	647174	3988729	94.1%	2656791	66.6%	10500	EXP9	0	FALSE
NE_2019_03_20_273	Elvassore	LH_12_2_2	mm10	Meta_Clock	3631047	185096	(5.10%)	3445951	2694216	78.2%	517945	3212161	93.2%	2165216	67.4%	10241	EXP9	0	FALSE
NE_2019_03_20_274	Elvassore	LH_12_2_4	mm10	Meta_Clock	4427641	224981	(5.08%)	4202660	3300306	78.5%	626798	3927104	93.4%	2606979	66.4%	10360	EXP9	0	FALSE
NE_2019_03_20_275	Elvassore	LH_16_3_1	mm10	Meta_Clock	6309307	426856	(6.77%)	5882451	4051391	68.9%	760419	4811810	81.8%	3101687	64.5%	10594	EXP10	0	FALSE
NE_2019_03_20_276	Elvassore	LH_16_3_2	mm10	Meta_Clock	6420924	433869	(6.76%)	5987055	4658956	77.8%	931808	5590764	93.4%	3715815	66.5%	10861	EXP10	0	FALSE
NE_2019_03_20_277	Elvassore	LH_16_3_3	mm10	Meta_Clock	6402513	364724	(5.70%)	6037789	4561000	75.5%	908627	5469627	90.6%	3505669	64.1%	10740	EXP10	0	FALSE
NE_2019_03_20_278	Elvassore	LH_16_3_4	mm10	Meta_Clock	6115710	374692	(6.13%)	5741018	4462336	77.7%	813276	5275612	91.9%	3357399	63.6%	10445	EXP10	0	FALSE
NE_2019_03_20_279	Elvassore	LH_20_4_1	mm10	Meta_Clock	3931463	235909	(6.00%)	3695554	2863381	77.5%	561446	3424827	92.7%	2233308	65.2%	10157	EXP11	0	FALSE
NE_2019_03_20_280	Elvassore	LH_20_4_2	mm10	Meta_Clock	5355170	324162	(6.05%)	5031008	3844582	76.4%	758732	4603314	91.5%	2963642	64.4%	10540	EXP11	0	FALSE
NE_2019_03_20_281	Elvassore	LH_20_4_3	mm10	Meta_Clock	6437043	501319	(7.79%)	5935724	4493841	75.7%	871684	5365525	90.4%	3468667	64.6%	10655	EXP11	0	FALSE
NE_2019_03_20_282	Elvassore	LH_20_4_4	mm10	Meta_Clock	4587504	239255	(5.22%)	4348249	3365116	77.4%	656561	4021677	92.5%	2585038	64.3%	10023	EXP11	0	FALSE
NE_2019_03_20_283	Elvassore	LH_12_5_1	mm10	Meta_Clock	96119	6633	(6.90%)	89486	66347	74.1%	13236	79583	88.9%	50239	63.1%	1638	EXP12	0	TRUE
NE_2019_03_20_284	Elvassore	LH_12_5_2	mm10	Meta_Clock	5872869	468037	(7.97%)	5404832	4095235	75.8%	843356	4938591	91.4%	2945937	59.7%	10547	EXP12	0	FALSE
NE_2019_03_20_285	Elvassore	LH_12_5_3	mm10	Meta_Clock	5777208	345562	(5.98%)	5431646	3762824	69.3%	989876	4752700	87.5%	2417411	50.9%	10098	EXP12	0	FALSE
NE_2019_03_20_286	Elvassore	LH_12_5_4	mm10	Meta_Clock	5476511	416954	(7.61%)	5059557	3833872	75.8%	825320	4659192	92.1%	2793226	60%	10423	EXP12	0	FALSE
NE_2019_03_20_287	Elvassore	LH_16_6_1	mm10	Meta_Clock	5106771	380523	(7.45%)	4726248	3699981	78.3%	639856	4339837	91.8%	2924893	67.4%	10410	EXP13	0	FALSE
NE_2019_03_20_288	Elvassore	LH_16_6_2	mm10	Meta_Clock	5333200	321425	(6.03%)	5011775	3861279	77%	714833	4576112	91.3%	2936801	64.2%	10564	EXP13	0	FALSE
NE_2019_03_20_289	Elvassore	LH_16_6_3	mm10	Meta_Clock	6975208	442192	(6.34%)	6533016	4693259	71.8%	901509	5594768	85.6%	3645657	65.2%	10832	EXP13	0	FALSE
NE_2019_03_20_290	Elvassore	LH_16_6_4	mm10	Meta_Clock	4000724	201271	(5.03%)	3799453	2966984	78.1%	549734	3516718	92.6%	2323476	66.1%	9554	EXP13	0	FALSE
